# Supplementary material for: A Simplified Methodology for Solvent Screening in Selective Extraction of Lipids from Microalgae Based on Hansen Solubility Parameters
Source: Molecules. 2025 Nov 16;30(22):4428. doi: 10.3390/molecules30224428 (PMC12655419; doi:10.3390/molecules30224428)
Supplement: Supplementary file 1 [file molecules-30-04428-s001.zip]

Archive with 2 entries (2 files):
- molecules-3970529-supplementary S2.xlsx
- Supplementary Material S1 and S3.pdf
