# Supplementary material for: A Simplified Methodology for Solvent Screening in Selective Extraction of Lipids from Microalgae Based on Hansen Solubility Parameters
Source: Molecules. 2025 Nov 16;30(22):4428. doi: 10.3390/molecules30224428 (PMC12655419; doi:10.3390/molecules30224428)
Supplement: Supplementary file 1 [file molecules-30-04428-s001.zip › molecules-3970529-supplementary S2.xlsx]

## Sheet: Sheet 1
Name	CAS	Overall Score	Ranking
Propane, 1,1,1,3,3,3-Hexafluoro-2-(Trifluoromethyl)-2-[(Trifluoromethyl)Thio]-	142371-60-6	13.5706	1
Decamethylcyclopentasiloxane	541-02-6	13.5468	2
1H,1H,2H-Perfluoro-1-Octene	25291-17-2	13.5454	3
1-Hexene, 3,3,4,4,5,5,6,6,6-Nonafluoro-	19430-93-4	13.5452	4
1-Bromoperfluoroheptane	375-88-2	13.5393	5
1,1,1,2,2,3,3,4,4-Nonafluorohexane	38436-17-8	13.5376	6
HCFC 225cb	507-55-1	13.5324	7
1-Bromoperfluorooctane	423-55-2	13.5302	8
Perfluoromethylcyclopentane	1805-22-7	13.5253	9
Ethyl Tris(Trifluoromethyl)Methyl Ether	f4060	13.5211	10
Benzofuran, Tetradecafluorooctahydro-	55751-36-5	13.5193	11
1,1,1,2,2,3,3-Heptafluoro-Pentane	754-68-7	13.519	12
Trimethyl(2-Heptafluoropropoxy-1,1,2-Trifluoroethyl)Sirane	f341	13.5101	13
Decafluoro-1-Trifluoromethyl-Piperidine	359-71-7	13.5092	14
6H-Perfluorohexane	355-37-3	13.5027	15
Propane, 1,1,1,3,3,3-Hexafluoro-2-Methoxy-2-(Trifluoromethyl)-	66670-22-2	13.5006	16
2 -Pyran,2,2,3,3,4,4,5,5,6,6-Decafluorotetrahydro-	355-79-3	13.4999	17
Propane, 1,1,1,2,3,3-Hexafluoro-3-(2,2,3,3,3-Pentafluoropropoxy)-	1000-28-8	13.4988	18
Cf3cf(Ocf3)Ch2cf3_x000B_	f3001	13.4984	19
Oxepane Dodecafluoro	788-41-0	13.4976	20
Furan, 2,2,3,3,4,5,5-Heptafluoro-4-(Heptafluoropropyl)Tetrahydro-	67405-98-5	13.4975	21
Furan, 2,2,3,4,4,5-Hexafluorotetrahydro-3,5-Bis(Pentafluoroethyl)-	68063-10-5	13.4971	22
1H-Perfluoroheptane	27213-61-2	13.4971	23
n-C5f11och3	181214-74-4	13.4968	24
Furan, 2,2,3,3,5,5-Hexafluorotetrahydro-4,4-Bis(Trifluoromethyl)-	61340-73-6	13.4963	25
2 -Pyran, 2,2,3,3,4,4,5,6,6-Nonafluorotetrahydro-5-(Trifluoromethyl)-	61340-74-7	13.4961	26
2 -Pyran, 2,2,3,3,4,4,5,5,6-Nonafluorotetrahydro-6-(Trifluoromethyl)-	356-47-8	13.4961	27
Furan, 2,2,3,3,4,4,5-Heptafluorotetrahydro-5-(Pentafluoroethyl)-	356-48-9	13.4921	28
Furan, 2,2,3,3,4,5,5-Heptafluorotetrahydro-4-(Pentafluoroethyl)-	61340-72-5	13.4921	29
Furan, 2,2,3,3,4,4,5-Heptafluorotetrahydro-5-(Nonafluorobutyl)-	335-36-4	13.4909	30
Furan, 2,2,3,3,4,5,5-Heptafluorotetrahydro-4-(Nonafluorobutyl)-	646-85-5	13.4909	31
2H-Pyran, 2,2,3,3,4,4,5,6,6-Nonafluorotetrahydro-5-(Pentafluoroethyl)-	67405-99-6	13.4904	32
2H-Pyran, 2,2,3,3,4,4,5,5,6-Nonafluorotetrahydro-6-(Pentafluoroethyl)-	377-81-1	13.4904	33
1-(1,1-Difluoro-Ethoxy)-1,1,2,2,3,3,3-Heptafluoropropane	f4055	13.4891	34
5-Trifluoromethyl-3,3,4,4,5,6,6,6-Octafluorohexane-2-On	244616-87-3	13.489	35
Butane, 1,1,1,2,3,4,4,4-Octafluoro-2-Methoxy-	42551-02-0	13.4885	36
Cf3cf(Ch2ch3)Ocf3	f2329	13.4882	37
Heptafuluoropropyl-1,2,2-Trifuluoroethyl Ether	f4056	13.488	38
1,1,1,3,3,3-Hexafluoro-2-(2,2,2-Trifluoro-1-Trifluoromethylethoxymethoxy)Propane	194039-81-1	13.4877	39
Furan, 2,2,3,4,4,5-Hexafluoro-3-(Heptafluoropropyl)Tetrahydro-5-(Trifluoromethyl)-	68063-08-1	13.4821	40
Furan, 2,2,3,4,4,5-Hexafluoro-5-(Heptafluoropropyl)Tetrahydro-3-(Trifluoromethyl)-, Trans-	68063-15-0	13.4821	41
Furan, 2,2,3,4,4,5-Hexafluoro-5-(Heptafluoropropyl)Tetrahydro-3-(Trifluoromethyl)-, Cis-	68063-05-8	13.4821	42
Furan, 2,3,3,4,4,5-Hexafluoro-2-(Heptafluoropropyl)Tetrahydro-5-(Trifluoromethyl)-	74942-12-4	13.4821	43
Furan, 2,2,3,4,4,5-Hexafluorotetrahydro-3-(Pentafluoroethyl)-5-(Trifluoromethyl)-, Cis-	67405-94-1	13.4808	44
Furan, 2,2,3,4,4,5-Hexafluorotetrahydro-3-(Pentafluoroethyl)-5-(Trifluoromethyl)-, Trans-	67422-92-8	13.4808	45
Furan, 2,2,3,4,4,5-Hexafluorotetrahydro-5-(Pentafluoroethyl)-3-(Trifluoromethyl)-, Trans-	68063-14-9	13.4808	46
Furan, 2,2,3,4,4,5-Hexafluorotetrahydro-5-(Pentafluoroethyl)-3-(Trifluoromethyl)-, Cis-	68063-02-5	13.4808	47
Furan, 2,3,3,4,4,5-Hexafluorotetrahydro-2-(Pentafluoroethyl)-5-(Trifluoromethyl)-	74942-11-3	13.4808	48
Hexamethylcyclotrisiloxane	541-05-9	13.4771	49
2,2,2-Trifluoroethyl 1,1,2,2,3,3,3-Heptafluoropropyl Ether	142469-08-7	13.477	50
1,1,2,2,3,3,3-Heptafluoropropyl 2,2,3,3,3-Pentafluoropropyl Ether	f791	13.4737	51
2H-Pyran, 2,2,3,4,4,5,5,6-Octafluorotetrahydro-3,6-Bis(Trifluoromethyl)-	68063-03-6	13.4736	52
Perfluoro(Isopentyl)Methylether	203783-56-6	13.4733	53
3-Pentanone,1,1,1,2,2,5,5,5-Octafluoro-4-(Trifluoromethyl)-	61637-91-0	13.4589	54
(Cf3)2Chcocf2cf3	f2334	13.4589	55
1-(2,2,3,3,3-Pentafluoropropoxy)-2-Trifluoromethoxy-1,1,2-Trifluoroethane	226705-06-2	13.4566	56
Heptafluoropropyl-1,2,2,2-Tetrafluoroethyl Ether	3330-15-2	13.4564	57
1,1,2,2,2-Pentafluoroethyl 2,2,3,3,3-Pentafluoropropyl Ether	155653-44-4	13.4505	58
3-Pentanone,1,1,1,2,2,4,5,5,5-Nonafluoro-4-(Trifluoromethyl)-	756-13-8	13.4472	59
1-Ethoxy-1,1,2,3,3,3-Hexafluoro-2-Trifluoromethoxypropane	f4079	13.4449	60
Ethane, 1,1,2,2-Tetrafluoro-1,2-Bis(Pentafluoroethoxy)-	356-70-7	13.4284	61
Cf3cf2ocf(Cf3)Cf2och3	202464-47-9	13.4267	62
1,1,1,3,3,3-Hexafluoro-2-(1,1,2-Trifluoro-2-Trifluoromethoxyethoxy)Propane	226705-05-1	13.4239	63
Tert-Butyl Isocyanide	7188-38-7	13.0253	64
1,1,1,3,3,4,4,4-Octafluorobutan-2-ol	127256-73-9	12.9754	65
Ethyl Isocyanate	109-90-0	12.9232	66
2,2,3,3,4,4,4,-Heptafluoro-Butan-1-ol	375-01-9	12.8981	67
2-(Trifluoromethyl)Prop-2-Enenitrile	381-84-0	12.8934	68
3,3,4,4,4-Pentafluorobutan-2-ol	374-40-3	12.8883	69
Valeronitrile	110-59-8	12.8339	70
Butyl Isocyanide	2769-64-4	12.8315	71
Isopropyl Isocyanide	598-45-8	12.8243	72
Isobutyronitrile	78-82-0	12.8131	73
Isopropyl Nitrite	541-42-4	12.7983	74
2-Nitropropane	79-46-9	12.7571	75
2-Chloro-2-Nitropropane	594-71-8	12.7535	76
Trifluoro-Acetic Acid-Anhydride	407-25-0	12.7448	77
Propyl Isocyanide	627-36-1	12.7438	78
Hydrazine	302-01-2	12.7397	79
Methyl Isopropenyl Ketone	814-78-8	12.7345	80
Ethylidene Acetone	625-33-2	12.7211	81
Propyl Nitrite	543-67-9	12.7207	82
2,3-Dimethyl-1-Hexene	16746-86-4	12.7106	83
2-Propyl-1-Pentene	15918-08-8	12.7092	84
4,5-Dimethyl-1-Hexene	16106-59-5	12.7089	85
1,1-Dichloro-1-Nitroethane	594-72-9	12.7086	86
2-Methyl-1-Decene	13151-27-4	12.7082	87
2,4-Dimethyl-2-Hexene	14255-23-3	12.7079	88
2-Methyl-1-Tridecene	18094-01-4	12.706	89
3,4-Dimethyl-1-Pentene	7385-78-6	12.7007	90
3,4,4-Trimethyl-Cis-2-Pentene	39761-64-3	12.7004	91
3,4,4-Trimethyl-Trans-2-Pentene	39761-57-4	12.7004	92
Methacrylaldehyde	78-85-3	12.6987	93
2,2-Dimethyl-Cis-3-Hexene	690-92-6	12.6984	94
2,2-Dimethyl-Trans-3-Hexene	690-93-7	12.6984	95
3,5-Dimethyl-1-Hexene	7423-69-0	12.6983	96
2,5-Dimethyl-Trans-3-Hexene	692-70-6	12.6978	97
2,5-Dimethyl-Cis-3-Hexene	10557-44-5	12.6978	98
2,4,6 Trimethyl-3-Heptene	126690-66-2	12.6966	99
1,1,1-Trifluorododecane	764-84-1	12.6961	100
2,4-Dimethyl-1-Hexene	16746-87-5	12.6955	101
4,4-Dimethyl-1-Hexene	1647-08-1	12.6944	102
4-Methyl-3-Ethyl-1-Pentene	61847-80-1	12.6944	103
4-Methyl-2-Ethyl-1-Pentene	3404-80-6	12.6944	104
3-Methyl-2-Ethyl-1-Butene	7357-93-9	12.6932	105
2,4,4-Trimethyl-2-Pentene	107-40-4	12.6924	106
2,3-Dimethyl-1-Pentene	3404-72-6	12.6918	107
Methyldiisopropylamine	10342-97-9	12.6907	108
Butadiene-4-Cyano	1615-70-9	12.6907	109
2-Butyl-1-Decene	51655-65-3	12.6906	110
Di-Tet-Butyl Sulfide	107-47-1	12.6888	111
1-Heptadecene	6765-39-5	12.6885	112
2-Isopropyl-1-Pentene	16746-02-4	12.688	113
5,5-Dimethyl-1-Hexene	7116-86-1	12.6874	114
2,3,4-Trimethyl-1-Pentene	565-76-4	12.6862	115
3,4-Dimethyl-1-Hexene	16745-94-1	12.685	116
2-Methyl-1-Pentadecene	29833-69-0	12.685	117
1,1,1,2-Tetrachloro-2,2-Difluoroethane	76-11-9	12.6843	118
3-Methyl-2-Ethyl-1-Pentene	3404-67-9	12.6843	119
Acrylylchloride	814-68-6	12.6807	120
1,1,1,3-Tetrachlorotetrafluoropropane (F-214Cb)	2268-46-4	12.6798	121
sec-Butyl-Tert-Butyl Ether	32970-45-9	12.6795	122
1,3,5-Tri(Trifluoromethyl)Benzene	729-81-7	12.6786	123
Butyronitrile	109-74-0	12.6755	124
3-Methyl-3-Ethyl-1-Pentene	6196-60-7	12.6752	125
4,4-Dimethyl-1-Pentene	762-62-9	12.675	126
3,3-Dimethyl-1-Pentene	3404-73-7	12.6745	127
3,3-Dimethyl-1-Hexene	3404-77-1	12.6744	128
2,3,3-Trimethyl-1-Pentene	560-23-6	12.6738	129
Vinyl Trimethyl Silane	754-05-2	12.6734	130
1,1,1^Trichloropentafluoropropane	4259-43-2	12.672	131
Triethylboron	97-94-9	12.6697	132
3-Methyl-2-Isopropyl-1-Butene	111823-35-9	12.669	133
Triisopropyl Borate	5419-55-6	12.6683	134
2,4,4-Trimethyl-1-Pentene	107-39-1	12.6663	135
Triisobutylamine	1116-40-1	12.6659	136
3,5,5' Trimethyl Hexene	4316-65-8	12.6645	137
Triethylamine	121-44-8	12.6616	138
Trioctylamine	1116-76-3	12.6616	139
1,2,4,4,4-Pentachloropentafluorobutane	375-46-2	12.6613	140
3,3-Dimethyl-2-Ethyl-1-Butene	18231-53-3	12.6587	141
2,2,4,6,6-Pentamethyl-4-Heptane Thiol	93002-38-1	12.6587	142
3,3,4-Trimethyl-1-Pentene	560-22-5	12.658	143
3,4,4-Trimethyl-1-Pentene	564-03-4	12.658	144
2,3,3-Trimethyl-1-Butene	594-56-9	12.6568	145
1,1,2-Trichlorotrifluoroethane (Freon113)	76-13-1	12.6553	146
2,2,4,4,6,6 Pentamethyl-3-Heptene	123-48-8	12.6538	147
2-Methylheptane	592-27-8	12.6538	148
3,3-Diethylpentane	1067-20-5	12.6538	149
2,4-Dimethylheptane	2213-23-2	12.6538	150
2,5-Dimethylheptane	2216-30-0	12.6538	151
3-Ethyl-2-Methylhexane	16789-46-1	12.6538	152
3-Ethyl-3-Methylhexane	3074-76-8	12.6538	153
3-Ethyl-4-Methylhexane	3074-77-9	12.6538	154
2,7-Dimethyloctane	1072-16-8	12.6538	155
4,4-Dimethyloctane	15869-95-1	12.6538	156
2,3,6-Trimethylheptane	4032-93-3	12.6538	157
2,4,5-Trimethylheptane	20278-84-6	12.6538	158
4-Ethyl-2-Methylheptane	52896-88-5	12.6538	159
3-Ethyl-2,3-Dimethylhexane	52897-00-4	12.6538	160
3-Ethyl-2,4-Dimethylhexane	7220-26-0	12.6538	161
3-Ethyl-3,4-Dimethylhexane	52897-06-0	12.6538	162
4-Ethyl-2,3-Dimethylhexane	52897-01-5	12.6538	163
2,3,4,6-Tetramethylheptane	61868-54-0	12.6538	164
2,2,3-Trimethyloctane	62016-26-6	12.6538	165
2,2,4-Trimethyloctane	18932-14-4	12.6538	166
3-Methylheptane	589-81-1	12.6537	167
3-Ethylhexane	619-99-8	12.6537	168
2,4,7-Trimethyloctane	62016-38-0	12.6537	169
2,3-Dimethylheptane	3074-71-3	12.6537	170
3,4-Dimethylheptane	922-28-1	12.6537	171
3,5-Dimethylheptane	926-82-9	12.6537	172
2,6-Dimethyloctane	2051-30-1	12.6537	173
3,3-Dimethyloctane	4110-44-5	12.6537	174
2,3,4-Trimethylheptane	52896-95-4	12.6537	175
2,3,5-Trimethylheptane	20278-85-7	12.6537	176
3,3,4-Trimethylheptane	20278-87-9	12.6537	177
4-Ethyl-3-Methylheptane	52896-89-6	12.6537	178
5-Ethyl-2-Methylheptane	13475-78-0	12.6537	179
4-Isopropylheptane	52896-87-4	12.6537	180
3,3-Diethylhexane	17302-02-2	12.6537	181
3,4-Diethylhexane	19398-77-7	12.6537	182
3,4,5-Trimethylheptane	20278-89-1	12.6537	183
2,2,3-Trimethylnonane	55499-04-2	12.6537	184
2,3,7-Trimethyloctane	62016-34-6	12.6537	185
2,4,6-Trimethyloctane	62016-37-9	12.6537	186
2,5,6-Trimethyloctane	62016-14-2	12.6537	187
Hexane	110-54-3	12.6534	188
3-Methylhexane	589-34-4	12.6534	189
3-Ethylpentane	617-78-7	12.6534	190
2,3-Dimethylhexane	584-94-1	12.6534	191
3,4-Dimethylhexane	583-48-2	12.6534	192
3-Methyl-3-Ethylpentane	1067-08-9	12.6534	193
3,3,5-Trimethylheptane	7154-80-5	12.6534	194
2,6-Dimethylheptane	1072-05-5	12.6534	195
4,4-Dimethylheptane	1068-19-5	12.6534	196
2,3,4-Trimethylhexane	921-47-1	12.6534	197
4-Ethyl-2-Methylhexane	3074-75-7	12.6534	198
2,2-Dimethyloctane	15869-87-1	12.6534	199
2,3,3-Trimethylheptane	52896-93-2	12.6534	200
2,4,6-Trimethylheptane	2613-61-8	12.6534	201
3,4,4-Trimethylheptane	20278-88-0	12.6534	202
2,3,4,5-Tetramethylhexane	52897-15-1	12.6534	203
3-Ethyl-2,5-Dimethylhexane	52897-04-8	12.6534	204
4-Ethyl-2,4-Dimethylhexane	52897-03-7	12.6534	205
4-Ethyl-3,3-Dimethylhexane	52897-05-9	12.6534	206
3,3-Diethyl-2-Methylpentane	52897-16-2	12.6534	207
3-Isopropyl-2-Methylhexane	62016-13-1	12.6534	208
2,2,6-Trimethyloctane	62016-28-8	12.6534	209
2,6,6-Trimethyloctane	54166-32-4	12.6534	210
4-Methylheptane	589-53-7	12.6531	211
Squalane	111-01-3	12.6531	212
2-Methyloctane	3221-61-2	12.6531	213
3-Ethylheptane	15869-80-4	12.6531	214
2,4-Dimethyloctane	4032-94-4	12.6531	215
2,5-Dimethyloctane	15869-89-3	12.6531	216
3,6-Dimethyloctane	15869-94-0	12.6531	217
3-Ethyl-2-Methylheptane	14676-29-0	12.6531	218
3-Ethyl-3-Methylheptane	17302-01-1	12.6531	219
3-Ethyl-4-Methylheptane	52896-91-0	12.6531	220
3-Ethyl-5-Methylheptane	52896-90-9	12.6531	221
4-Ethyl-4-Methylheptane	17302-04-4	12.6531	222
4-Ethylheptane	2216-32-2	12.6531	223
1,1,2-Trimethylcyclopropane	4127-45-1	12.6531	224
2,2-Dimethyldecane	17302-37-3	12.6531	225
2-Methyl-5-Ethyloctane	62016-18-6	12.6531	226
2-Methyl-6-Ethyloctane	62016-19-7	12.6531	227
3,4,5-Trimethyl-3-Ethylheptane	62198-78-1	12.6531	228
2,3,6-Trimethyloctane	62016-33-5	12.6531	229
2,2,3-Trimethyl Decane	62338-09-4	12.6531	230
3-Methylpentane	96-14-0	12.6526	231
2-Methylhexane	591-76-4	12.6526	232
2,4-Dimethylhexane	589-43-5	12.6526	233
3-Ethyl-2-Methylpentane	609-26-7	12.6526	234
2,2-Dimethylheptane	1071-26-7	12.6526	235
2,3,5-Trimethylhexane	1069-53-0	12.6526	236
2,3-Dimethyl-3-Ethylpentane	16747-33-4	12.6526	237
2,4-Dimethyl-3-Ethylpentane	1068-87-7	12.6526	238
2,2,3-Trimethylheptane	52896-92-1	12.6526	239
2,2,4-Trimethylheptane	14720-74-2	12.6526	240
2,2,5-Trimethylheptane	20291-95-6	12.6526	241
2,4,4-Trimethylheptane	4032-92-2	12.6526	242
2,5,5-Trimethylheptane	1189-99-7	12.6526	243
3-Ethyl-2,3,4-Trimethylpentane	52897-19-5	12.6526	244
3,3,5,5-Tetramethylheptane	61868-61-9	12.6526	245
Trans-2-Eicosene	42448-85-1	12.6524	246
Heptane	142-82-5	12.652	247
3-Methyloctane	2216-33-3	12.652	248
4-Methyloctane	2216-34-4	12.652	249
4-Ethyloctane	15869-86-0	12.652	250
2,3-Dimethyloctane	7146-60-3	12.652	251
3,4-Dimethyloctane	15869-92-8	12.652	252
3,5-Dimethyloctane	15869-93-9	12.652	253
4,5-Dimethyloctane	15869-96-2	12.652	254
4-Propylheptane	3178-29-8	12.652	255
2,2-Dimethylundecane	17312-64-0	12.652	256
Tert-Butylcyclopentane	3875-52-3	12.652	257
3,5-Diethylheptane	61869-02-1	12.652	258
3,6-Diethyloctane	62183-94-2	12.652	259
3,5-Diethyloctane	62183-93-1	12.652	260
4,5-Diethyloctane	1636-41-5	12.652	261
2,5-Dimethylnonane	17302-27-1	12.652	262
2,6-Dimethylnonane	17302-28-2	12.652	263
3,7-Dimethylnonane	17302-32-8	12.652	264
2-Methylnonane	871-83-0	12.652	265
1,Cis-2,Cis-3-Trimethylcyclopropane	4806-58-0	12.652	266
1,Cis-2,Trans-3-Trimethylcyclopropane	4806-59-1	12.652	267
2,3,5-Trimethyloctane	62016-32-4	12.652	268
1-Tetradecene	1120-36-1	12.6515	269
2-Methylpentane	107-83-5	12.6514	270
2,3-Dimethylpentane	565-59-3	12.6514	271
2,5-Dimethylhexane	592-13-2	12.6514	272
3,3-Dimethylhexane	563-16-6	12.6514	273
2,3,4-Trimethylpentane	565-75-3	12.6514	274
2,3,3-Trimethylhexane	16747-28-7	12.6514	275
3,3,4-Trimethylhexane	16747-31-2	12.6514	276
2,2,6-Trimethylheptane	1190-83-6	12.6514	277
2,3,3,4-Tetramethylhexane	52897-10-6	12.6514	278
2,3,4,4-Tetramethylhexane	52897-12-8	12.6514	279
3-Ethyl-2,2-Dimethylhexane	20291-91-2	12.6514	280
4-Ethyl-2,2-Dimethylhexane	52896-99-8	12.6514	281
2,4-Dimethyl-3-Isopropylpentane	13475-79-1	12.6514	282
1,1,1-Trichloro-2-Methylpropane	E16137	12.6514	283
1,1,3,3-Tetramethylcyclopentane	50876-33-0	12.6505	284
3-Ethyloctane	5881-17-4	12.6505	285
2-Methyldecane	6975-98-0	12.6505	286
2-Methylundecane	31807-55-3	12.6505	287
2,3-Dimethyldecane	17312-44-6	12.6505	288
2,4-Dimethyldecane	2801-84-5	12.6505	289
2,4-Dimethylundecane	17312-80-0	12.6505	290
3,3-Diethyloctane	17302-40-8	12.6505	291
3,4-Diethyloctane	62183-92-0	12.6505	292
1,1-Dimethylcyclobutane	18931-71-0	12.6505	293
4,5-Dimethylnonane	17302-23-7	12.6505	294
4-Propyloctane	17302-13-5	12.6505	295
2,6,10-Trimethyl Dodecane	3891-98-3	12.6505	296
2-Methyl Undecane	7045-71-8	12.6505	297
2,4-Dimethylpentane	108-08-7	12.6499	298
2,2-Dimethylhexane	590-73-8	12.6499	299
2,2,3-Trimethylhexane	16747-25-4	12.6499	300
2,2,4-Trimethylhexane	16747-26-5	12.6499	301
2,4,4-Trimethylhexane	16747-30-1	12.6499	302
2,2,3,4-Tetramethylhexane	52897-08-2	12.6499	303
2,2,4,5-Tetramethylhexane	16747-42-5	12.6499	304
2,3,3,5-Tetramethylhexane	52897-11-7	12.6499	305
3,3,4,4-Tetramethylhexane	5171-84-6	12.6499	306
3-Ethyl-2,2,3-Trimethylpentane	52897-17-3	12.6499	307
2,2,5,5-Tetramethylheptane	61868-47-1	12.6499	308
Octane	111-65-9	12.6484	309
1,1-Dimethylcyclopentane	1638-26-2	12.6484	310
1,1,2-Trimethylcyclopentane	4259-00-1	12.6484	311
4-Methyldecane	2847-72-5	12.6484	312
4-Methylnonane	17301-94-9	12.6484	313
5-Methylnonane	15869-85-9	12.6484	314
3-Methyldecane	13151-34-3	12.6484	315
1,1-Dimethyl-2-Ethylcyclopentane	54549-80-3	12.6484	316
3-Methylundecane	1002-43-3	12.6484	317
2-Methyldodecane	1560-97-0	12.6484	318
2,3-Dimethylundecane	17312-77-5	12.6484	319
2,6-Dimethyl Undecane	17301-23-4	12.6484	320
3,3-Dimethylpentane	562-49-2	12.6479	321
2,3,3-Trimethylpentane	560-21-4	12.6479	322
2,2,5-Trimethylhexane	3522-94-9	12.6479	323
2,3,3,4-Tetramethylpentane	16747-38-9	12.6479	324
2,2-Dimethyl-3-Ethylpentane	16747-32-3	12.6479	325
2,2,3,5-Tetramethylhexane	52897-09-3	12.6479	326
2,2,4,4-Tetramethylhexane	51750-65-3	12.6479	327
3-Ethyl-2,2,4-Trimethylpentane	52897-18-4	12.6479	328
2,2,6,6-Tetramethylheptane	40117-45-1	12.6479	329
3,3-Dimethyl-1-Butene	558-37-2	12.6468	330
1,1,2-Trimethylcyclohexane	7094-26-0	12.6457	331
Isopropylcyclopropane	3638-35-5	12.6457	332
1-Methyl-Cis-2-Ethylcyclopropane	19781-68-1	12.6457	333
3-Methyldodecane	17312-57-1	12.6457	334
2-Methyltridecane	1560-96-9	12.6457	335
2-Methyltetradecane	1560-95-8	12.6457	336
5-Methyldecane	13151-35-4	12.6457	337
1-Methyl-Trans-2-Ethylcyclopropane	19781-69-2	12.6457	338
5-Methylundecane	1632-70-8	12.6457	339
1,1,Cis-3,Cis-4-Tetramethylcyclopentane	20309-77-7	12.6457	340
4-Methyl Dodecane	6117-97-1	12.6457	341
2,3-Dimethylbutane	79-29-8	12.6456	342
2,2,3-Trimethylpentane	564-02-3	12.6456	343
2,2,3,4-Tetramethylpentane	1186-53-4	12.6456	344
2,2,3,3-Tetramethylhexane	13475-81-5	12.6456	345
2,2,4,4,5-Pentamethylhexane	60302-23-0	12.6456	346
1,2,3,4-Tetrachlorohexafluorobutane	375-45-1	12.6443	347
2,2-Dimethylpentane	590-35-2	12.6431	348
2,2,5,5-Tetramethylhexane	1071-81-4	12.6431	349
1,1,1,2,2,3,3,4,4,5,5,6,6-Tridecafluoro-8-Iodooctane	2043-57-4	12.6429	350
Decane	124-18-5	12.6425	351
Nonane	111-84-2	12.6425	352
Isopropylcyclopentane	3875-51-2	12.6425	353
Tert-Butylcyclohexane	3178-22-1	12.6425	354
Isobutylcyclopentane	3788-32-7	12.6425	355
3-Methyltridecane	6418-41-3	12.6425	356
3-Methyltetradecane	18435-22-8	12.6425	357
3-Methylpentadecane	2882-96-4	12.6425	358
2-Methylpentadecane	1560-93-6	12.6425	359
2-Methylhexadecane	1560-92-5	12.6425	360
2-Methylheptadecane	1560-89-0	12.6425	361
1,Trans-2,Cis-3,Trans-4-Tetramethylcyclopentane	2532-67-4	12.6425	362
Cis 1,1,3,5 Tetramethyl Cyclohexane	50876-32-9	12.6425	363
Diethylsilane	542-91-6	12.6424	364
2,2,3,3-Tetramethylpentane	7154-79-2	12.6402	365
2,2,3,3,4-Pentamethylpentane	16747-44-7	12.6402	366
2,2,3,4,4-Pentamethylpentane	16747-45-8	12.6402	367
1,1,3-Trimethylcyclopentane	4516-69-2	12.6388	368
Tridecane	629-50-5	12.6388	369
Pentadecane	629-62-9	12.6388	370
1,1,3-Trimethylcyclohexane	3073-66-3	12.6388	371
3-Methylhexadecane	6418-43-5	12.6388	372
1,Cis-2-Diethylcyclopentane	932-39-8	12.6388	373
1,Trans-2-Diethylcyclopentane	932-40-1	12.6388	374
1,4-Divinyloctafluorobutane	678-65-9	12.6377	375
Diethyl Sulfate	64-67-5	12.6374	376
2,2,4-Trimethylpentane	540-84-1	12.6371	377
2,2-Dimethylbutane	75-83-2	12.6371	378
2,2,3-Trimethylbutane	464-06-2	12.6371	379
2,2,4,4-Tetramethylpentane	1070-87-7	12.6371	380
1,1,2,2-Tetrachloro-1,2-Difluoroethane	76-12-0	12.6352	381
Cis-1,2-Dimethylcyclopentane	1192-18-3	12.6346	382
Trans-1,2-Dimethylcyclopentane	822-50-4	12.6346	383
Ethylcyclopentane	1640-89-7	12.6346	384
1,1-Dimethylcyclohexane	590-66-9	12.6346	385
Cis,Cis,Trans-1,2,4-Trimethylcyclopentane	4850-28-6	12.6346	386
Heptadecane	629-78-7	12.6346	387
1 ,2 ,4A-1,2,4-Trimethylcyclopentane	c6387	12.6346	388
1 ,2A,4 -1,2,4-Trimethylcyclopentane	c6388	12.6346	389
Ethylcyclopropane	1191-96-4	12.6346	390
Ethylcyclobutane	4806-61-5	12.6346	391
Propylcyclopropane	2415-72-7	12.6346	392
1-Ethyl-1-Methylcyclopropane	3778-43-1	12.6346	393
1-Methyl-Trans-2-Ethylcyclopentane	930-90-5	12.6346	394
1,Cis-2,Cis-3-Trimethylcyclopentane	2613-69-6	12.6346	395
1-Methyl-Cis-2-Ethylcyclopentane	930-89-2	12.6346	396
1-Methyl-Trans-2-Propylcyclopentane	932-44-5	12.6346	397
Cis-1-Methyl-2-Propylcyclopentane	3728-57-2	12.6346	398
sec-Butylcyclopentane	4850-32-2	12.6346	399
1,Trans-2-Dimethylcyclobutane	15679-02-4	12.6346	400
1,Cis-2-Dimethylcyclobutane	15679-01-3	12.6346	401
1-Methyl-1-Ethylcyclopropane	53778-43-1	12.6346	402
1-Methyl-Cis-2-Ethylcyclohexane	4923-77-7	12.6346	403
1-Methyl-Cis-2-Propylcyclopentane	932-43-4	12.6346	404
1-Methyl-Trans-2-Ethylcyclohexane	4923-78-8	12.6346	405
1,Cis-2,Cis-3-Trimethylcyclohexane	1839-88-9	12.6346	406
1,Cis-2,Trans-3-Trimethylcyclohexane	7667-55-2	12.6346	407
1,1,4-Trimethylcyclohexane	7094-27-1	12.6346	408
1,Trans-2,Cis-3-Trimethylcyclohexane	1678-81-5	12.6346	409
1,Trans-2,Cis-3-Trimethylcyclopentane	19374-46-0	12.6346	410
1,Cis-2,Trans-3-Trimethylcyclopentane	15890-40-1	12.6346	411
1,Trans-2,Cis-4-Trimethylcyclopentane	16883-48-0	12.6346	412
1,Cis-2,Cis-4-Trimethylcyclopentane	2613-72-1	12.6346	413
1,2,3,4-Tetramethylcyclohexane	3726-45-2	12.6346	414
n-Hexadecane	15716-08-2	12.6346	415
1,4 Diisopropyl Cyclohexane	22907-72-8	12.6346	416
Iodononafluoro-t-Butane	4459-18-1	12.6345	417
1-Iodoperfluorohexane	355-43-1	12.6327	418
(E)-β-Farnesene	18794-84-8	12.6322	419
(Z)-β-Farnesene	28973-97-9	12.6322	420
Methyl Cyclohexane	108-87-2	12.631	421
Methyl Cyclopentane	96-37-7	12.631	422
Dodecane	112-40-3	12.6298	423
Hexafluorobenzene	392-56-3	12.6298	424
Undecane	1120-21-4	12.6298	425
Trans-1,2-Dimethylcyclohexane	6876-23-9	12.6298	426
1-Methyl-1-Ethylcyclopentane	16747-50-5	12.6298	427
Propylcyclopentane	2040-96-2	12.6298	428
Isopropylcyclohexane	696-29-7	12.6298	429
Isobutylcyclohexane	1678-98-4	12.6298	430
1,Cis-3,Cis-5-Trimethylcyclohexane	1795-27-3	12.6298	431
Cis-Trans-1,3,5 Trimethylcyclohexane	a7169	12.6298	432
Methylcyclobutane	598-61-8	12.6298	433
Cis,Trans-1,3,5-Trimethylcyclohexane	1795-26-2	12.6298	434
1,1-Diethylcyclopentane	2721-38-2	12.6298	435
1-Methyl-1-Propylcyclopentane	16631-63-3	12.6298	436
1,3,5-Trimethyl Cyclohexane	1839-63-0	12.6298	437
2,2,3,3-Tetramethylbutane	594-82-1	12.6265	438
1,2-Dichlorohexafluorocyclobutane_x000B_(Fc-C-316)	356-18-3	12.6255	439
Triethylsilane	617-86-7	12.6253	440
Di-Tert-Butyl Ether	6163-66-2	12.6249	441
Hexylcyclopentane	4457-00-5	12.6246	442
1 ,2A,4A-1,2,4-Trimethylcyclohexane	c6397	12.6246	443
Pentylcyclopentane	3741-00-2	12.6246	444
p-Menthane	99-82-1	12.6246	445
1-Methyl-Cis-3-Ethylcyclohexane	19489-10-2	12.6246	446
1-Methyl-Cis-3-Ethylcyclopentane	2613-66-3	12.6246	447
1-Methyl-Trans-3-Ethylcyclohexane	4926-76-5	12.6246	448
1-Methyl-Trans-3-Ethylcyclopentane	2613-65-2	12.6246	449
1,Trans-2,Trans-4-Trimethylcyclohexane	7667-60-9	12.6246	450
1,Cis-2,Trans-4-Trimethylcyclohexane	7667-58-5	12.6246	451
1,Trans-2,Cis-4-Trimethylcyclohexane	7667-59-6	12.6246	452
1,Cis-2,Cis-4-Trimethylcyclohexane	1678-80-4	12.6246	453
(Z)-Pinane	6876-13-7	12.6246	454
2-Fluoro-2,3-Dimethylbutane	354-09-6	12.624	455
HFC 338pcc	377-36-6	12.6226	456
1-Iodoperfluoro-3-Methylbutane	1514-90-5	12.6207	457
Cis-1,3-Dimethylcyclohexane	638-04-0	12.6188	458
Ethylcyclohexane	1678-91-7	12.6188	459
Propylcyclohexane	1678-92-8	12.6188	460
Heptylcyclopentane	5617-42-5	12.6188	461
Octylcyclopentane	1795-20-6	12.6188	462
Nonylcyclopentane	2882-98-6	12.6188	463
Decylcyclopentane	1795-21-7	12.6188	464
1-Methyl-Trans-4-Ethylcyclohexane	6236-88-0	12.6188	465
Cis-1,3-Dimethylcyclopentane	2532-58-3	12.6188	466
Trans-1,3-Dimethylcyclopentane	1759-58-6	12.6188	467
1-Methyl-Cis-4-Ethylcyclohexane	4926-78-7	12.6188	468
1-Methyl-Trans-3-Propylcyclopentane	2443-03-0	12.6188	469
1,1-Diethylcyclohexane	78-01-3	12.6188	470
Trans-1,4-Diethylcyclohexane	13990-93-7	12.6188	471
1,2,3-Trichloropentafluoropropane_x000B_(CFC-215ba)	76-17-5	12.618	472
Propionaldehyde	123-38-6	12.6171	473
n-Butyl Cyclohexane	1678-93-9	12.6171	474
(-)-β-Elemene	515-13-9	12.6129	475
β-Elemene	33880-83-0	12.6129	476
2-Iodononafluorobutane	375-51-9	12.6129	477
Cis-1,4-Dimethylcyclohexane	624-29-3	12.6126	478
Heptylcyclohexane	5617-41-4	12.6126	479
Undecylcyclohexane	54105-66-7	12.6126	480
1-Methyl-1-Ethylcyclohexane	4926-90-3	12.6126	481
Delta-Elemene	20307-84-0	12.6115	482
1,1-Difluoro-2,2-Dimethylpropane	53731-23-0	12.6085	483
Tetraethylsilane	631-36-7	12.608	484
HFC-365mfc	405-58-6	12.606	485
Decylcyclohexane	1795-16-0	12.606	486
Pentylcyclohexane	4292-92-6	12.606	487
Hexylcyclohexane	4292-75-5	12.606	488
Octylcyclohexane	1795-15-9	12.606	489
1,3-Dichloro-1,1,3,3-Tetramethyldisiloxane	2401-73-2	12.603	490
Cyclopentane	287-92-3	12.603	491
1,2-Dichloro-1,1,3,3,3-Pentafluoropropane_x000B_(F-225Da)	431-86-7	12.6024	492
n-Butyl Cyclopentane	2040-95-1	12.6014	493
2-Phenyl-2-Methylbutane	2049-95-8	12.6	494
Squalene	111-02-4	12.5996	495
Squalene	7683-64-9	12.5996	496
Cadinene	29350-73-0	12.5991	497
Cyclooctane	292-64-8	12.5989	498
Phenyl Isocyanide	931-54-4	12.5981	499
Dipropyl Sulfone	598-03-8	12.5977	500
HFE 7100	163702-07-6	12.5966	501
1,5-Dichloro-1,1,3,3,5,5-Hexamethyltrisiloxane	3582-71-6	12.5965	502
4,4,4-Trifluoro-Butan-1-ol	461-18-7	12.5947	503
Furan, Tetrahydro-2-[2,2,2-Trifluoro-1,1-Bis(Trifluoromethyl)Ethyl]-	73416-03-2	12.594	504
1,1,1-Trifluoro-3-Methylbutane	406-49-5	12.5919	505
1,3-Dimethyladamantane	702-79-4	12.5915	506
2-Isopropyl Decalin	NotAvailble	12.5915	507
1-Nitropropane	108-03-2	12.5871	508
2,3-Dichlorooctafluorobutane (F-318Mbb)	355-20-4	12.5852	509
1-Methyl-2-Tert-Butyl Benzene	1074-92-6	12.585	510
1,1-Dicyclohexylheptane	2090-15-5	12.5838	511
Farnesene	502-61-4	12.5816	512
1-Methyl-3-Tert-Butylbenzene	1075-38-3	12.5813	513
1,6-Divinyldodecafluorohexane	1800-91-5	12.5811	514
Propane, 1,1,1,2,3,3-Hexafluoro-3-(1-Methylethoxy)-	357-97-1	12.5807	515
Nonafluoro-Cyclopentane	376-65-8	12.5769	516
Trimethylethoxysilane	1825-62-3	12.5761	517
Bicyclo[4.1.0]Heptane	286-08-8	12.5758	518
Cis-Hexahydroindane	4551-51-3	12.5758	519
Cyclodecane	293-96-9	12.5758	520
Cycloundecane	294-41-7	12.5758	521
1H-Indene, Octahydo-, Tans-	3296-50-2	12.5758	522
Cyclononane	293-55-0	12.5758	523
4A-Methyl-Cis-Decahydronaphthalene	2547-26-4	12.5758	524
4A-Methyl-Trans-Decahydronaphthalene	2547-27-5	12.5758	525
Cascarilladiene	59742-39-1	12.5714	526
Cyclopentanone	120-92-3	12.5703	527
Caryophyllene	87-44-5	12.5699	528
Isocaryophyllene	118-65-0	12.5699	529
β-Caryophyllene	13877-93-5	12.5699	530
Allyl Isocyanide	2835-21-4	12.5684	531
1-Methylbicyclo(3,1,0)Hexane	4625-24-5	12.5676	532
1,1-Dicyclohexylethane	2319-61-1	12.5676	533
2-Methyl-Trans-Decahydronaphthalene	4683-94-7	12.5676	534
HFE 7500	297730-93-9	12.5671	535
γ-Gurjunene	22567-17-5	12.5668	536
1,2-Diisopropylbenzene	577-55-9	12.565	537
Diisopropylbenzene (Mixture)	25321-09-9	12.565	538
m-Diisopropylbenzene	99-62-7	12.564	539
1,1,1-Trichlorodecane	62108-56-9	12.5631	540
β-Selinene	17066-67-0	12.563	541
Chlorotrimethylsilane	75-77-4	12.5615	542
Bicyclohexyl	92-51-3	12.5591	543
Cyclotridecane	295-02-3	12.5591	544
Dicyclohexylmethane	3178-23-2	12.5591	545
Cyclohexane, 1,1'-(1,2-Ethanediyl)Bis-	3321-50-4	12.5591	546
α-Chloro Acrylonitrile	920-37-6	12.5589	547
(-)-Isolongifolene	1135-66-6	12.5588	548
Propionic Acid	79-09-4	12.5566	549
p-Diisopropylbenzene	100-18-5	12.5555	550
Tetraethylorthosilicate	78-10-4	12.5551	551
Butane, 2-Ethoxy-1,1,1,2,4,4,4-Heptafluoro-	106693-05-4	12.5548	552
α-Amorphene	483-75-0	12.5535	553
(-)-α-Muurolene	10208-80-7	12.5535	554
α-Cadinene	24406-05-1	12.5535	555
Cadinadiene	29837-12-5	12.5535	556
1,1,1,2,2-Pentafluoropentane	f2325	12.5499	557
2H-Cyclopenta[B]Furan, Dodecafluorohexahydro-	72925-02-1	12.5477	558
β-Santalene	511-59-1	12.5458	559
Bergamotene	6895-56-3	12.5458	560
(E)-β-Bergamotene	55123-21-2	12.5458	561
2,2,3,3,3-Pentafluoro-Propan-1-ol	422-05-9	12.543	562
n-C4f9oc3h7	72372-80-6	12.5425	563
Acrolein	107-02-8	12.5394	564
α-Santalene	512-61-8	12.5391	565
Norbornane	279-23-2	12.5329	566
N,N-Diethylacetoacetamide	2235-46-3	12.5286	567
Pentaethylbenzene	605-01-6	12.5275	568
Ethyl Perfluorooctanoate	3108-24-5	12.5244	569
Seychellene	20085-93-2	12.5202	570
n-C5f11oc2h5	181214-75-5	12.5192	571
1-Methyl-2-sec-Butylbenzene	1595-06-8	12.5192	572
Ethyl Methyl Sulfate	814-40-4	12.5186	573
Propane, 2-(Ethoxydifluoromethyl)-1,1,1,3,3,3-Hexafluoro-	380-30-3	12.5168	574
Spiropentane	157-40-4	12.5152	575
Butane, 1-Ethoxy-1,1,2,2,3,3,4,4,4-Nonafluoro-	163702-05-4	12.5149	576
2-Propionyl-2-Thiazoline	29926-42-9	12.5148	577
2H-Cyclopenta[B]Furan, 2,2,3,3A,4,4,5,5,6,6,6A-Undecafluorohexahydro-3-(Trifluoromethyl)-	74403-40-0	12.5145	578
Hexamethyldisilazane	999-97-3	12.5122	579
Cyclohexene	110-83-8	12.5111	580
1-Ethoxy-2,2,2-Trifluoro-Ethanol	433-27-2	12.5101	581
Cf3cf(Ocf3)Ch2chf2_x000B_	f3000	12.5084	582
Cis-Decahydronaphthalene	493-01-6	12.5063	583
1-Methyl-3-sec-Butylbenzene	1772-10-7	12.5051	584
Ethyl 1,1,2,2,3,3,3-Heptafluoropropyl Ether	22052-86-4	12.5024	585
Propane, 2-(Difluoromethoxymethyl)-1,1,1,3,3,3-Hexafluoro-	382-26-3	12.4984	586
3-n-Butyl Toluene	1595-04-6	12.4977	587
p-n-Butyltoluene	1595-05-7	12.4977	588
Propyl Propane Thiosulfonate	1113-13-9	12.497	589
n-Butylbenzene	104-51-8	12.4952	590
β-Angelica Lactone	591-11-7	12.4949	591
3,3-Dimethyl-2-Butanol	464-07-3	12.4946	592
Furan, 2,2,3,4,5,5-Hexafluorotetrahydro-3,4-Bis(Trifluoromethyl)-	68088-53-9	12.4926	593
Furan, 2,2,3,3,4,5-Hexafluorotetrahydro-4,5-Bis(Trifluoromethyl)-	61340-71-4	12.4926	594
Furan, 2,2,3,4,4,5-Hexafluorotetrahydro-3,5-Bis(Trifluoromethyl)-, Trans-	67406-02-4	12.4926	595
Furan, 2,2,3,4,4,5-Hexafluorotetrahydro-3,5-Bis(Trifluoromethyl)-, Cis-	67406-01-3	12.4926	596
Furan, 2,3,3,4,4,5-Hexafluorotetrahydro-2,5-Bis(Trifluoromethyl)-	59663-83-1	12.4926	597
Cis-Crotonitrile	1190-76-7	12.48	598
Hexafluoro-3-Pentafluoroethyl-Oxazolidine	432-10-0	12.4796	599
1,2,3-Trimethyl-4-Ethylbenzene	41903-41-7	12.4764	600
1,2,4-Trimethyl-3-Ethylbenzene	61827-87-0	12.4764	601
1,2,4-Trimethyl-6-Ethylbenzene	17851-27-3	12.4764	602
1,3,5-Trimethyl-2-Ethylbenzene	3982-67-0	12.4764	603
1,2,3-Trimethyl-4-Ethylbenzene	61827-86-9	12.4764	604
1,2,3-Trimethyl-5-Ethylbenzene	31366-00-4	12.4764	605
1,2,4-Trimethyl-3-Ethylbenzene	d2308	12.4764	606
o-n-Butyltoluene	1595-11-5	12.4754	607
Trans-Decahydronaphthalene	493-02-7	12.4714	608
Carbon Tetrachloride (0 Dipole Moment)	56-23-5	12.468	609
1,2-Diethyl Benzene	135-01-3	12.4644	610
2,3-Dibromoprene	34994-48-4	12.4621	611
Benzene, 2-Ethenyl-1,3,5-Timethyl-	769-25-5	12.4571	612
Ethyl Cyanoacrylate	7085-85-0	12.4557	613
α-Methoxy Acrylonitrile	24209-93-6	12.4543	614
5-Methyl Furfural	620-02-0	12.451	615
p-Diethyl Benzene	105-05-5	12.4486	616
Mesitylene	108-67-8	12.4422	617
Ethyl Chloroformate	541-41-3	12.4384	618
Acrylonitrile	107-13-1	12.4381	619
Ethyl Benzene	100-41-4	12.4372	620
α-Ionene	475-03-6	12.4371	621
Bromotrichloro Methane #1	75-62-7	12.4342	622
1-Butyl-[1,2,3,4-Tetrahydronaphthalene]	38857-76-0	12.4327	623
Trimethylbenzene	95-63-6	12.4236	624
Tigaldehyde	497-03-0	12.4208	625
Propane, 1,1,1,2,3,3-Hexafluoro-3-Methoxy-2-(Trifluoromethoxy)-	104159-55-9	12.4201	626
Pentamethylbenzene	700-12-9	12.4112	627
Naphtha,High-Flash	8030-30-6	12.4103	628
Methyl Perfluoro (Pyrrolidinemethyl) Ketone	f4090	12.4091	629
Ch2=C(Ch3)Conhet	7370-88-9	12.4081	630
Isopropyl Benzene (Cumene)	98-82-8	12.4024	631
Ï¿½-Butyrolactone	3068-88-0	12.3955	632
α-Calacorene	21391-99-1	12.3926	633
γ-Calacorene	24048-45-1	12.3926	634
1,2,3,5-Tetramethylbenzene	527-53-7	12.3912	635
Toluene	108-88-3	12.3849	636
Trimethylsilanol	1066-40-6	12.3767	637
Dimethyl Sulfate	77-78-1	12.3757	638
1,2,3,4-Tetramethylbenzene	488-23-3	12.3744	639
2-Cyanoethyl Acrylate	106-71-8	12.3629	640
1-Hexyn-3-ol, 3,5-Dimethyl-	107-54-0	12.3616	641
N-Ethyl-2-Pyrrolidone	2687-91-4	12.3612	642
Glycerol Tributyrate	60-01-5	12.3603	643
1,1,1-Trifluoro-Propan-2-ol	374-01-6	12.3544	644
3-Methyl-3-Heptanol	5582-82-1	12.353	645
Hexyl Isothiocyanate	4404-45-9	12.3523	646
3-Methyl-3-Hexanol	597-96-6	12.351	647
Artemisyl Alcohol	29887-38-5	12.346	648
5-Decanol	5205-34-5	12.3405	649
Isoamyl Isothiocyanate	628-03-5	12.3405	650
5-Hexen-1-Yl Isothiocyanate	49776-81-0	12.3398	651
4-Decanol	2051-31-2	12.3384	652
2-Undecanol	1653-30-1	12.3344	653
2-Dodecanol	10203-28-8	12.3344	654
3,7-Dimethyl-2-Octen-1-ol (6,7-Dihydrogeraniol)	40607-48-5	12.3342	655
Isodihydrolavandulol	40853-53-0	12.3287	656
3-Methyl-3-Octanol	5340-36-3	12.323	657
4-Nonanol	5932-79-6	12.3226	658
3-Ethyl-3-Pentanol	597-49-9	12.3201	659
Oxalylchloride	79-37-8	12.3191	660
3-Ethyl-3-Hexanol	597-76-2	12.319	661
N-Methyl-2-Pyrrolidone (NMP)	872-50-4	12.3184	662
3-Methyl-2-Octanol	27644-49-1	12.3178	663
Diethylbiphenyl	28575-17-9	12.3154	664
Hexachloropropene	1888-71-7	12.314	665
α-Angelica Lactone	591-12-8	12.3139	666
4,5-Dimethyl-1-Octanol	66719-32-2	12.3106	667
1-Decen-3-ol	51100-54-0	12.306	668
4-Methyl-4-Heptanol	598-01-6	12.3027	669
4,6-Dimethyl-1-Octanol	66719-33-3	12.3024	670
2,6-Dimethyl-1-Octanol	62417-08-7	12.3024	671
3-Decanol	1565-81-7	12.302	672
Tetrachloroethylene	127-18-4	12.3005	673
Dimethyl Methyl Phosphonate	756-79-6	12.3001	674
Allyl Isothiocyanate	57-06-7	12.299	675
6,8-Dimethyl-2-Nonanol	70214-77-6	12.2988	676
3,7-Dimethyl-2-Octanol	15340-96-2	12.2979	677
2-Methyl-Dodecan-1-ol	22663-61-2	12.2975	678
5-Nonanol	623-93-8	12.2954	679
1,2-Propanediol Dinitrate	6423-43-4	12.2953	680
6-Ethyl-3-Octanol	19781-27-2	12.2926	681
Sulfuryl Chloride	7791-25-5	12.2916	682
3-Ethyl-3-Heptanol	19780-41-7	12.2909	683
2-Methyl-3-Octanol	26533-34-6	12.2903	684
Undecavertol	81782-77-6	12.2883	685
2-Methyl-2-Heptanol	625-25-2	12.2876	686
(S)-Rhodinol	6812-78-8	12.2872	687
n-Propylacetamide	5331-48-6	12.2864	688
5-Methyl-4-Octanol	59734-23-5	12.2857	689
3-Ethyl-2-Heptanol	19780-39-3	12.2828	690
2-Methyl-2-Octanol	628-44-4	12.2818	691
3-Methyl-2-Ethyl-1-Hexanol	66794-04-5	12.2797	692
2,3-Dimethyl-2-Hexanol	19550-03-9	12.2797	693
2-Ethyldiphenylmethane	28122-25-0	12.2764	694
3-Ethyldiphenylmethane	28122-24-9	12.276	695
3-Nonanol	624-51-1	12.2754	696
Dichloroacetic Anhydride	4124-30-5	12.2747	697
(±)-α-Melonol	36806-46-9	12.2739	698
10-Undecen-1-ol	112-43-6	12.273	699
6-Methyl-3-Octanol	40225-75-0	12.2729	700
6-Methyl-1-Octanol	38514-05-5	12.272	701
5,6-Dimethyl-2-Heptanol	58795-24-7	12.2719	702
Propargylaldehyde	624-67-9	12.2714	703
Sandal Cyclopentane	72089-08-8	12.269	704
4-Methyl-2-Heptanol	56298-90-9	12.2669	705
(-)-Lavandulol	498-16-8	12.2651	706
Lavandulol	58461-27-1	12.2651	707
7-Methyl-4-Octanol	33933-77-6	12.2645	708
4,7-Dimethyl-1-Octanol	66719-34-4	12.263	709
5-Methyl-3-Heptanol	18720-65-5	12.2627	710
Diethylene Glycol Butyl Ether Acetate	124-17-4	12.2623	711
2,3-Dimethyl-3-Pentanol	595-41-5	12.2601	712
Tert-Butyl=2-Ethylperoxyhexate	3006-82-4	12.2585	713
2-Methyl-3-Ethyl-2-Pentanol	19780-63-3	12.2571	714
1,1-Diphenylethane	612-00-0	12.2571	715
2,3,3,3,2',3',3',3'-Octachlorodipropylether	127-90-2	12.2551	716
3,7-Dimethyl-1-Octanol	106-21-8	12.2543	717
Dihydromyrcenol	18479-58-8	12.2524	718
Lime Octenol	25279-09-8	12.2524	719
Santolina Alcohol	35671-15-9	12.2512	720
Isodecanol (8-Methyl-1-Nonanol)	55505-26-5	12.2511	721
Isodecanol	25339-17-7	12.2511	722
Isodecanol	68526-85-2	12.2511	723
2-Methyl-1-Undecanol	10522-26-6	12.2507	724
2,4-Dimethyl-2-Heptanol	65822-93-7	12.2506	725
2,3-Dimethyl-2-Heptanol	1331-39-1	12.2505	726
3-Methyl-3-Pentanol	77-74-7	12.2498	727
2-Nonanol	628-99-9	12.2494	728
2-Ethylbiphenyl	1812-51-7	12.2489	729
2-Methyl-2-Hexanol	625-23-0	12.2489	730
4,6-Dimethyl-2-Heptanol	51079-52-8	12.2469	731
Myrcenol	543-39-5	12.2463	732
2,2,4-Trimethyl-1,3-Pentanediol Monoisobutyrate	77-68-9	12.2459	733
3-Ethylbiphenyl	5668-93-9	12.2449	734
N-Ethyl Propanamide	5129-72-6	12.2442	735
2,4-Dimethyl-1-Hexanol	3965-59-1	12.2441	736
1-Nonen-3-ol	21964-44-3	12.2425	737
Ocimenol	5986-38-9	12.2421	738
1,1-Diphenylethene	530-48-3	12.2409	739
1-Amino-2-Methylpentane	13364-16-4	12.2401	740
3-Ethyl-3-Octanol	2051-32-3	12.2401	741
4-Methyl-4-Octanol	23418-37-3	12.2381	742
3-Methyl-4-Ethyl-3-Hexanol	66794-05-6	12.2373	743
Methyl-α-Cyanoacrylate	137-05-3	12.2369	744
Glutaraldehyde	111-30-8	12.2346	745
1-Methylbutylamine	625-30-9	12.2336	746
2,4-Dimethyl-2-Hexanol	42328-76-7	12.2332	747
2-Methyl-4-Octanol	40575-41-5	12.233	748
2-Methyl-3-Ethyl-3-Pentanol	597-05-7	12.2328	749
3-Methyl-3-Nonanol	21078-72-8	12.2318	750
4-Methyl Octanoic Acid	54947-74-9	12.2298	751
3,3'-Dimethylbiphenyl	612-75-9	12.2295	752
Homomenthol	116-02-9	12.2289	753
3-Octanol	589-98-0	12.2285	754
2-Methyldiphenylmethane	713-36-0	12.2284	755
2-(Laevo-Menthoxy) Ethanol	38618-23-4	12.2277	756
Amyl Acetate	628-63-7	12.2276	757
Hexylamine	111-26-2	12.2272	758
5-Methyl-2-Heptanol	54630-50-1	12.227	759
2-Methylbutylamine	96-15-1	12.2257	760
n-Butyl Acetate	123-86-4	12.2252	761
2,3-Dimethyl-2-Pentanol	4911-70-0	12.2251	762
2-Methyloctanoic Acid	3004-93-1	12.2243	763
4-Octanol	589-62-8	12.2239	764
2-Propyl-1-Pentanol	58175-57-8	12.2231	765
2,5-Dimethyl-2-Hexanol	3730-60-7	12.2201	766
2,7-Dimethyl-3-Octanol	66719-55-9	12.2197	767
2-Chloropropenal	683-51-2	12.2194	768
Menthol	89-78-1	12.2174	769
Carvomenthol	499-69-4	12.2174	770
Menthol	1490-04-6	12.2174	771
Dextro-Neomenthol	2216-52-6	12.2174	772
4-Methyl-2-Propyl-1-Pentanol	54004-41-0	12.2172	773
2,6-Dimethyl-2-Heptanol	13254-34-7	12.2162	774
Hexachloro-1,3-Butadiene	87-68-3	12.215	775
2,3-Dimethyl-3-Hexanol	4166-46-5	12.2142	776
3-Methyl-4-Heptanol	1838-73-9	12.2131	777
3,5-Dimethyl-3-Hexanol	4209-91-0	12.2127	778
1-Acetoxy-1,3-Butadiene	1515-76-0	12.2115	779
n,n dimethyl cyclohexyl amine	98‑94‑2	12.211	780
1-Amino-2-Ethylbutane	617-79-8	12.2108	781
7-Methyl-1-Octanol	2430-22-0	12.2062	782
Isononyl Alcohol	27458-94-2	12.2062	783
2,5-Dimethyl-4-Octanol	66719-53-7	12.206	784
Octenol	3391-86-4	12.2058	785
(3R)-1-Octen-3-ol	3687-48-7	12.2058	786
2-Aminohexane	5329-79-3	12.2057	787
2,3-Dimethyl-1-Hexanol	E14147	12.2038	788
2,4-Dimethyl-2-Octanol	18675-20-2	12.2034	789
Alpha,Alpha,A-Trifluoro Toluene	98-08-8	12.2023	790
5-Methyl-2-Ethyl-1-Hexanol	66794-07-8	12.2022	791
3,4-Dimethyl-3-Hexanol	19550-08-4	12.1995	792
β-Citronellol	106-22-9	12.1993	793
Rhodinol	141-25-3	12.1993	794
(R)-(+)-β-Citronellol	1117-61-9	12.1993	795
Laevo-Citronellol	7540-51-4	12.1993	796
4-Ethyl-4-Heptanol	597-90-0	12.1986	797
2-Butyl-Nonan-1-ol	51655-57-3	12.1982	798
3-Methylbiphenyl	643-93-6	12.1981	799
Hexyl Acetate	142-92-7	12.1968	800
2,5-Dimethyl-2-Heptanol	E14177	12.1968	801
3-Methyl-2-Heptanol	31367-46-1	12.1946	802
Pyrazine	290-37-9	12.1915	803
3,6-Dimethyl-3-Heptanol	1573-28-0	12.1906	804
2-Octanol	5978-70-1	12.1906	805
2-Octanol	4128-31-8	12.1906	806
3-Methyl-1-Penten-3-ol	918-85-4	12.1902	807
4,4-Dimethyl-2-Hexanol	E14187	12.189	808
4-Methyl-3-Heptanol	14979-39-6	12.1884	809
5-Methyl-5-Nonanol	33933-78-7	12.188	810
2-Methyl-3-Ethyl-2-Hexanol	66794-02-3	12.188	811
3-Chloropropionaldehyde	19434-65-2	12.1878	812
Heptylamine	111-68-2	12.1877	813
2,3-Dimethyl-3-Heptanol	19549-71-4	12.1867	814
6-Methyl-3-Heptanol	18720-66-6	12.1867	815
Tetrahydroionol	4361-23-3	12.1863	816
Pentylamine	110-58-7	12.1854	817
Vinyl Butyrate	123-20-6	12.1853	818
Chlorobenzene	108-90-7	12.1853	819
9-Decen-1-ol	13019-22-2	12.1853	820
3-Methylbutylamine	107-85-7	12.1818	821
2,6-Dimethyl-3-Heptanol	19549-73-6	12.1804	822
1-Amino-4-Methylpentane	5344-20-7	12.1801	823
3,4-Dimethyl-2-Hexanol	19550-05-1	12.1775	824
Dimethyl Carbamoyl Chloride	79-44-7	12.1772	825
2-Methyl-3-Heptanol	18720-62-2	12.1762	826
n-Butyl Amine	109-73-9	12.1761	827
Yomogi Alcohol A	26127-98-0	12.1759	828
Yomogi Alcohol	30458-12-9	12.1759	829
3,4-Dimethyl-1-Hexanol	E14153	12.1757	830
2,5-Dimethyl-1-Hexanol	6886-16-4	12.1757	831
1-Amino-3-Methylpentane	42245-37-4	12.1753	832
2,6-Dimethyl-4-Octanol	66719-54-8	12.1739	833
5-Methyl-2-Isopropyl-1-Hexanol	2051-33-4	12.1734	834
2,4-Dimethyl-2-Pentanol	625-06-9	12.1733	835
4-Methyl-1-Heptanol	817-91-4	12.1711	836
2,7-Dimethyl-4-Octanol	19781-11-4	12.1702	837
Dihydrolinalool	18479-51-1	12.1656	838
sec-Butylamine	13952-84-6	12.1654	839
(+-)-sec-Butylamine	33966-50-6	12.1654	840
2-Isopropyl-1-Pentanol	E15225	12.1653	841
2-Methyl-2-Pentanol	590-36-3	12.1644	842
3,4,4-Trimethyl-1-Hexanol	66793-73-5	12.1643	843
2,7-Dimethyl-2-Octanol	42007-73-8	12.1634	844
(E)-2-Tridecen-1-ol	68480-25-1	12.1633	845
(Z)-2-Tridecen-1-ol	74962-98-4	12.1633	846
5-Methyl-3-Ethyl-3-Hexanol	597-77-3	12.163	847
4-Methyl-4-Nonanol	23418-38-4	12.1622	848
2,3,4-Trimethyl-2-Pentanol	66576-26-9	12.1615	849
1,3-Propanediamine, N,N-Diethyl-	104-78-9	12.1605	850
3-Pentanamine	616-24-0	12.1602	851
2,2-Dimethyl-1-Octanol	2370-14-1	12.1602	852
(±)-2,3-Dihydrofarnesol	51411-24-6	12.1576	853
6-Methyl-2-Heptanol	4730-22-7	12.1566	854
3,5-Dimethyl-4-Heptanol	19549-79-2	12.1564	855
1-Undecanol	112-42-5	12.1558	856
Ethoxyethyl Propionate	14272-48-1	12.1552	857
2-Ethyl-1-Octanol	20592-10-3	12.153	858
3-Aminohexane	16751-58-9	12.1509	859
3-Ethyl-1-Hexanol	41065-95-6	12.149	860
7,7-Dimethyl-1-Octanol	66719-35-5	12.1486	861
n-Heptyl Acetate	112-06-1	12.1481	862
3,7-Dimethyl-3-Octanol	78-69-3	12.1479	863
4-Methyl-2-Hexanol	2313-61-3	12.1466	864
2-Methyl-4-Heptanol	21570-35-4	12.1417	865
2,3,4-Trimethyl-1-Pentanol	6570-88-3	12.1417	866
2-Perfluoropropoxy-2,3,3,3-Tetrafluoropropanol	26537-88-2	12.1403	867
2-Methyl-3-Ethyl-3-Hexanol	66794-03-4	12.138	868
2-Methyl Heptanoic Acid	1188-02-9	12.1378	869
2-Dodecen-1-ol	22104-81-0	12.1375	870
Tetrahydronaphthalene	119-64-2	12.1367	871
5-Methyl-1-Heptanol	7212-53-5	12.1362	872
2,6-Dimethyt-2-Octanol	18479-57-7	12.1362	873
2-Butyl-1-Decanol	21078-81-9	12.1357	874
Ethyl Capronate	123-66-0	12.1322	875
3-Methyl-(1-Thiapropyl)-Benzene	34786-24-8	12.1322	876
2,4-Dimethyl-3-Hexanol	13432-25-2	12.1317	877
Vinyl-2-Ethyl Hexanoate	94-04-2	12.1313	878
(E)-2,6-Dimethyl-1,5,7-Octatrien-3-ol	29414-56-0	12.1308	879
Ipsdienol	35628-00-3	12.1308	880
Hexanoic Acid, 2-Ethyl-	149-57-5	12.1296	881
4,5-Dimethyl-1-Hexanol	E14149	12.129	882
3,3-Dimethyl-2-Hexanol	22025-20-3	12.1286	883
Irbesartan (Form A)	138402-11-6	12.1282	884
Octylamine	111-86-4	12.1268	885
2,3,4-Trimethyl-3-Pentanol	3054-92-0	12.1257	886
Waxy Undecadienol	24048-14-4	12.1255	887
n-Butyl Butyrate	109-21-7	12.1251	888
3,5-Dimethyl-3-Heptanol	19549-74-7	12.124	889
2,3,4-Trimethyl-2-Hexanol	21102-13-6	12.1239	890
Methylpentylamine	25419-06-1	12.1233	891
2-Ethylhexyl Amine	20352-67-4	12.1226	892
Methylhexylamine	35161-70-7	12.121	893
3-Chloro-1,2-Propanediol Dinitrate	2612-33-1	12.1204	894
2,4-Dimethyl-4-Heptanol	19549-77-0	12.1201	895
2,3-Dimethyl-2-Butanol	594-60-5	12.1171	896
4-Heptanol	589-55-9	12.117	897
Di-(2-Ethylhexyl)Azelate	103-24-2	12.1168	898
Prenyl Acetate	1191-16-8	12.115	899
Oleyl Alcohol	143-28-2	12.1136	900
2(Dimethylamino)Ethyl Acrylate	2439-35-2	12.113	901
1-Hexanamine, 2-Ethyl-	104-75-6	12.1129	902
3,5-Dimethyl-2-Hexanol	66576-27-0	12.1123	903
Allyl Acetate	591-87-7	12.1108	904
4-Ethyl-3-Hexanol	19780-44-0	12.1098	905
Sandal Pentanol	65113-99-7	12.1087	906
Methyl 3-Acetoxyoctanoate	35234-21-0	12.1087	907
2,3-Dimethyl-3-Octanol	19781-10-3	12.1079	908
Isobutyl 2-Butenoate	589-66-2	12.1075	909
2(Dimethylamino)Ethyl Methacrylate	2867-47-2	12.1069	910
Methyl-Butylamine	110-68-9	12.1053	911
3,5,5-Trimethyl-1-Hexanol	3452-97-9	12.1052	912
Pineapple Pentenoate	53399-81-8	12.1042	913
Nonylamine	112-20-9	12.102	914
2-Ethyl Hexyl Acetate	103-09-3	12.1016	915
Octyl Acetate	112-14-1	12.1016	916
Di Butyl Fumarate	105-75-9	12.0993	917
3,3-Dimethyl-1-Hexanol	10524-70-6	12.098	918
Ethyl 3-Acetoxyoctanoate	85554-66-1	12.096	919
N,N-Diethylhydrazine	1615-80-1	12.0958	920
2,4-Dimethyl-4-Octanol	33933-79-8	12.095	921
Propylene Glycol Dibutyrate	50980-84-2	12.0947	922
Hexanoic Acid, Methyl Ester	106-70-7	12.0939	923
Diisopentyl Succinate	818-04-2	12.0892	924
Isoamyl Acetate	123-92-2	12.087	925
2,3-Dimethyl-1-Pentanol	10143-23-4	12.0869	926
Heptanoic Acid, Methyl Ester	106-73-0	12.0858	927
2-Ethyl Butyl Acetate	10031-87-5	12.0858	928
Allyl Valerate	6321-45-5	12.084	929
Vinyl_n-Hexanoate	3050-69-9	12.084	930
2,2'-Ethylenedioxydiethyl Bis(2-Ethylbutyrate)	95-08-9	12.0836	931
Cherry Pentenoate	1617-23-8	12.0829	932
3,4,4-Trimethyl-3-Hexanol	66793-74-6	12.0821	933
Trans-2-Hexenyl Acetate	2497-18-9	12.0815	934
2-Hexen-1-Yl Acetate	10094-40-3	12.0815	935
Isoamyl Crotonate	25415-77-4	12.0814	936
2-Amino-4-Methylpentane	108-09-8	12.0798	937
2-Methyl Allyl Butyrate	7149-29-3	12.0795	938
2,3,3-Trimethyl-2-Pentanol	23171-85-9	12.0785	939
1,2-Dimethylpropylamine	598-74-3	12.078	940
Butyl Butyryl Lactate	7492-70-8	12.0778	941
Ethyl 4-Acetoxyoctanoate	121312-01-4	12.0778	942
Diallyl Amine	124-02-7	12.0773	943
Ethyl 4-Methyl-3-Pentenoate	6849-18-9	12.0771	944
Allyl Caproate	123-68-2	12.0769	945
Hydroxycitronellal Diethyl Acetal	7779-94-4	12.0765	946
Methyl-Propylamine	627-35-0	12.0761	947
2,4,4-Trimethyl-3-Hexanol	66793-92-8	12.076	948
Allyl Butyrate	2051-78-7	12.0755	949
Isopropyl (E)-Crotonate	6284-46-4	12.0754	950
Methyl 4-Methyl Valerate	2412-80-8	12.0752	951
Linalool	78-70-6	12.0742	952
Dextro-Linalool	126-90-9	12.0742	953
Laevo-Linalool	126-91-0	12.0742	954
3,5-Dimethyl-1-Hexanol	13501-73-0	12.0739	955
2,4-Dimethyl-3-Ethyl-3-Pentanol	3970-59-0	12.0737	956
sec-Heptyl Acetate	5921-82-4	12.0727	957
Butyl (E)-2-Crotonate	591-63-9	12.0724	958
1,4-Nonane Diol Diacetate	67715-81-5	12.0724	959
Jasimia	68683-25-0	12.0724	960
Ethyl 3-Acetoxyhexanoate	21188-61-4	12.0719	961
Ethyl 5-Acetoxyoctanoate	35234-25-4	12.0718	962
2-Hexyl Acetate	5953-49-1	12.0717	963
(Z)-3-Hexen-1-Yl Propionate	33467-74-2	12.0717	964
Ethyl (Z)-4-Heptenoate	39924-27-1	12.0717	965
4-Methyl-2-Ethyl-1-Pentanol	106-67-2	12.0716	966
Allyl Isovalerate	2835-39-4	12.0713	967
Cis-3-Hexenyl Acetate	3681-71-8	12.0706	968
(E)-3-Hexen-1-Yl Acetate	3681-82-1	12.0706	969
2-Methylbutyl Acetate	624-41-9	12.0706	970
1-Hexen-3-Yl Acetate	35926-04-6	12.0704	971
Methyl-α-n-Butylacrylate	3070-68-6	12.0698	972
N-Ethyl-2-Methylallylamine	18328-90-0	12.0697	973
Heptanoic Acid, Ethyl Ester	106-30-9	12.0686	974
Hexyl Propanoate	2445-76-3	12.0686	975
2-Butoxyethyl Acrylate	7251-90-3	12.0683	976
3,6-Dimethyl-3-Octanol	151-19-9	12.0673	977
2,2-Dimethylpropanenitrile	630-18-2	12.0664	978
Ethyl 4-Pentenoate	1968-40-7	12.0658	979
Allyl Heptanoate	142-19-8	12.0656	980
2-Amino-3-Methylpentane	35399-81-6	12.0655	981
Dipropyl Adipate	106-19-4	12.0652	982
3-Methyl-2-Hexanol	2313-65-7	12.0651	983
1-Methylbutyl Acetate	626-38-0	12.065	984
Methyl 2-Methyl Valerate	2177-77-7	12.0646	985
4,4-Dimethyl-3-Hexanol	19550-09-5	12.0645	986
2-Propyl-1-Hexanol	817-46-9	12.0639	987
4-Methyl-3-Hexanol	615-29-2	12.0637	988
3-Methyl-(1-Thiaethyl)-Benzene	4886-77-5	12.0637	989
4,7-Dimethyl-4-Octanol	19781-13-6	12.0636	990
2,5-Dimethyl-3-Hexanol	19550-07-3	12.0618	991
Allyl 2-Ethyl Butyrate	7493-69-8	12.0615	992
Butyl Valerate	591-68-4	12.0612	993
Hexanoic Acid, Propyl Ester	626-77-7	12.0612	994
Pentyl Butanoate	540-18-1	12.0612	995
Ethyl (E)-2-Hexenoate	1552-67-6	12.0607	996
2-Ethyl-1-Heptanol	817-60-7	12.0604	997
Ethylpentylamine	17839-26-8	12.0602	998
Isobutylamine	78-81-9	12.0599	999
Isopropyl Tiglate	1733-25-1	12.0596	1000
1,1-Dibromoethylene	593-92-0	12.0595	1001
1,3-Nonane Diyl Diacetate	63270-14-4	12.0594	1002
Tri-n-Butyl Acetyl Citrate	77-90-7	12.0591	1003
Ethylbutylamine	13360-63-9	12.059	1004
(E)-3-Hepten-1-Yl Acetate	1576-77-8	12.0585	1005
(Z)-3-Hepten-1-Yl Acetate	1576-78-9	12.0585	1006
4-Propyl-4-Heptanol	2198-72-3	12.0577	1007
Ethyl 5-Hexenoate	54653-25-7	12.0574	1008
Octanoic Acid, Methyl Ester	111-11-5	12.057	1009
Propyl Pentanoate	141-06-0	12.057	1010
Diisopropyl Adipate	6938-94-9	12.056	1011
2,3,5-Trimethyl-3-Hexanol	65927-60-8	12.0559	1012
Bis(Ethylhexanoate) Triethylene Glycol	94-28-0	12.0558	1013
Ethyl Linalool	10339-55-6	12.0556	1014
Berry Pentadienoate	60523-21-9	12.0542	1015
Pentanoic Acid, Ethyl Ester	539-82-2	12.0532	1016
Methyl (Z)-4-Octenoate	21063-71-8	12.0531	1017
(Z)-4-Hepten-2-Yl Acetate	94088-33-2	12.0529	1018
2-Diethylaminoethyl_Methacrylate	105-16-8	12.0528	1019
Allyl Tiglate	7493-71-2	12.052	1020
Ethyl Senecioate	638-10-8	12.0513	1021
Methyl Nonanoate	1731-84-6	12.0512	1022
Ethyl (E)-2-Methyl-2-Pentenoate	1617-40-9	12.0507	1023
Ethyl 2-Methyl-2-Pentenoate	58625-96-0	12.0507	1024
Amyl Valerate	2173-56-0	12.0505	1025
Butyl Hexanoate	626-82-4	12.0505	1026
Isobutyl Angelate	7779-81-9	12.0504	1027
Isobutyl Tiglate	61692-84-0	12.0504	1028
Decylamine	2016-57-1	12.0503	1029
Methyl 2-Hexenoate	2396-77-2	12.0502	1030
Methyl 3-Hexenoate	2396-78-3	12.0502	1031
Propyl Crotonate	10352-87-1	12.0502	1032
Methyl 2-Methyl Butyrate	868-57-5	12.0494	1033
Di-Isopropyl Glutarate	71340-46-0	12.0486	1034
Methylheptylamine	36343-05-2	12.0485	1035
2-Methyl-2-Ethyl-1-Pentanol	5970-63-8	12.0481	1036
Propyl Butanoate	105-66-8	12.048	1037
6,6-Dimethyl-1-Heptanol	65769-10-0	12.0478	1038
Methyl 3-Nonenoate	13481-87-3	12.0474	1039
Methyl (E)-3-Nonenoate	36781-67-6	12.0474	1040
Methyl Octenoate	2396-85-2	12.0473	1041
Methyl Trans-2-Octenoate	7367-81-9	12.0473	1042
1-Amino-2,2-Dimethylbutane	41781-17-3	12.0471	1043
Propyl Amine	107-10-8	12.046	1044
1-Methyl Naphthalene	90-12-0	12.0457	1045
Ethylpropylamine	20193-20-8	12.0457	1046
2-{2-[(2-Ethylhexyl)Oxy]Ethoxy}Ethanol	1559-36-0	12.0457	1047
Ethyl 3-Hexenoate	2396-83-0	12.0452	1048
Ethyl (Z)-3-Hexenoate	64187-83-3	12.0452	1049
3,4-Dichloro Alpha,Alpha,A-Trifluorotoluene	328-84-7	12.045	1050
2,5-Dichlorobenzotrifluoride	320-50-3	12.045	1051
4-Penten-1-Yl Acetate	1576-85-8	12.0448	1052
1-Methylbutyl Propanoate	54004-43-2	12.0447	1053
Ethyl-2-Methyl Pentanoate	39255-32-8	12.0447	1054
Isoheptyl Acetate	180348-60-1	12.0447	1055
3-Heptyl Acetate	5921-83-5	12.0445	1056
2-Octyl Acetate	2051-50-5	12.0437	1057
Ethynyl Propyl Ether	42842-08-0	12.0433	1058
Methyl Amyl Acetate	108-84-9	12.043	1059
Methyl (Z)-3-Hexenoate	13894-62-7	12.0428	1060
5-Methyl-2-Hexanol	627-59-8	12.0425	1061
n-Hexyl Methacrylate	142-09-6	12.0422	1062
4-Methyl-1-Hexanol	818-49-5	12.0421	1063
Ethyl 2-Heptenoate	54340-72-6	12.0417	1064
1-Ethylpropyl Acetate	620-11-1	12.0415	1065
Allyl Amyl Glycolate	67634-00-8	12.0413	1066
Allyl Amyl Glycolate	67634-01-9	12.0413	1067
Amyl Hexanoate	540-07-8	12.0411	1068
Acetyl Triethyl Citrate	77-89-4	12.041	1069
(E)-2-Hepten-1-Yl Acetate	16939-73-4	12.0408	1070
Octanoic Acid, Ethyl Ester	106-32-1	12.0407	1071
Hotrienol	20053-88-7	12.0403	1072
Ethyl 4-Methyl Valerate	25415-67-2	12.0402	1073
Diethyl Nonanedioate	624-17-9	12.0397	1074
Allyl Octanoate	4230-97-1	12.0391	1075
3-Octyl Formate	84434-65-1	12.0382	1076
3-Methyl-3-Methoxy Butyl Acetate	103429-90-9	12.0378	1077
(±)-2,4,8-Trimethyl-7-Nonen-2-ol	437770-28-0	12.0378	1078
Methyl (Z)-5-Octenoate	41654-15-3	12.0376	1079
2-Methylbutyl Propanoate	2438-20-2	12.0374	1080
Ethyl-3-Methylpentanoate	5870-68-8	12.0374	1081
Propyl Heptanoate	7778-87-2	12.0373	1082
Tert-Butyl Nitrite	540-80-7	12.0367	1083
Ethyl-2-Methyl Butyrate	7452-79-1	12.0366	1084
2,2-Dimethyl-1-Heptanol	14250-79-4	12.0366	1085
Hydroxycitronellal Dimethyl Acetal	141-92-4	12.0361	1086
3-Amino-2-Methylpentane	54287-41-1	12.0361	1087
(E)-2-Octen-1-Yl Acetate	2371-13-3	12.0355	1088
Ethyl (Z)-4,7-Octadienoate	69925-33-3	12.0352	1089
Propyl Tiglate	61692-83-9	12.0351	1090
Peroxide, (3,3,5-Trimethylcyclohexylidene)Bis[(1,1-Dimethyle	6731-36-8	12.0349	1091
Capric Acid Methyl Ester	110-42-9	12.0348	1092
Ethyl 2-Pentenoate	2445-93-4	12.0347	1093
Prenyl Isobutyrate	76649-23-5	12.0331	1094
Decyl Formate	5451-52-5	12.0327	1095
Dibutyl Succinate	141-03-7	12.0324	1096
(E)-Ethyl Tiglate	55514-48-2	12.0324	1097
Ethyl Tiglate.	5837-78-5	12.0324	1098
Propyl Acrylate	925-60-0	12.0324	1099
Ethyl 2-Ethyl Butyrate	2983-38-2	12.0323	1100
(E)-4-Hexen-1-Yl Acetate	42125-17-7	12.032	1101
(Z)-4-Hexen-1-Yl Acetate	42125-34-8	12.032	1102
Cis-3-Hexenyl Butyrate	16491-36-4	12.0315	1103
Ethyl (E)-4-Octenoate	1732-00-9	12.0315	1104
Ethyl (Z)-4-Octenoate	34495-71-1	12.0315	1105
Hydroxycitronellal Propylene Glycol Acetal	93804-64-9	12.031	1106
Trans-2-Hexenyl Propionate	53398-80-4	12.0307	1107
Butyl Tiglate	7785-66-2	12.0307	1108
Hexenyl Isobutyrate	41519-23-7	12.0293	1109
Isopropyl Hexanoate	2311-46-8	12.0291	1110
Amyl Isobutyrate	2445-72-9	12.0291	1111
Dipropyl Glutarate	1724-48-7	12.0287	1112
2,4-Dimethyl-4-Nonanol	74356-31-3	12.0285	1113
Prenyl Butyrate	71820-56-9	12.0276	1114
Ethyl 3-Octenoate	1117-65-3	12.0275	1115
Ethyl 2-Octenoate	2351-90-8	12.0275	1116
Ethyl (E)-2-Octenoate	7367-82-0	12.0275	1117
Ethyl (E)-3-Octenoate	26553-47-9	12.0275	1118
Ethyl (Z)-3-Octenoate	69668-87-7	12.0275	1119
Rhodinyl Formate	141-09-3	12.0274	1120
Dibutyl Adipate	105-99-7	12.0271	1121
Isopropyl Methacrylate	4655-34-9	12.0266	1122
Dipropylene Glycol Monomethyl Ether Acetate	88917-22-0	12.0263	1123
Dipropyl Succinate	925-15-5	12.0262	1124
Methyl Pentanoate	624-24-8	12.0258	1125
Nonyl Acetate	143-13-5	12.0252	1126
Isobutyl Methacrylate	97-86-9	12.0245	1127
Nonyl Formate	5451-92-3	12.0234	1128
3-Methyl-1-Butanethiol	541-31-1	12.0232	1129
Propylene Glycol Dihexanoate	50343-36-7	12.023	1130
Hexamethylene Diacrylate	13048-33-4	12.0223	1131
Methyl 3-Acetoxyhexanoate	21188-60-3	12.0221	1132
Methyl R-3-Acetoxyhexanoate	77118-93-5	12.0221	1133
Methyl Isopentanoate	556-24-1	12.0216	1134
Citronellyl Formate	105-85-1	12.021	1135
Butyl Isobutyrate	97-87-0	12.0206	1136
Isopropyl Valerate	18362-97-5	12.0206	1137
Melon Nonenoate	111-79-5	12.0205	1138
Hexyl (E)-Crotonate	1617-25-0	12.0205	1139
Hexyl 2-Butenoate	19089-92-0	12.0205	1140
Hexyl Valerate	1117-59-5	12.0203	1141
Butyl Heptanoate	5454-28-4	12.0203	1142
Acrylic Acid, Octyl Ester	2499-59-4	12.0203	1143
Undecyl Formate	5454-24-0	12.02	1144
Undecylamine	7307-55-3	12.0199	1145
Di-Butyl Glutarate	6624-57-3	12.0196	1146
N-Methyl Pyrrolidine	120-94-5	12.0193	1147
Dehydrolinalool	29957-43-5	12.0187	1148
2-Ethyl-1-Pentanol	27522-11-8	12.0178	1149
Ethyl Nonanoate	123-29-5	12.0172	1150
Octyl Propanoate	142-60-9	12.0172	1151
Octyl Formate	112-32-3	12.0165	1152
3-Octyl Acetate	4864-61-3	12.0162	1153
Ethyl 9-Decenoate	67233-91-4	12.0152	1154
Di-Isobutyl Ketone	108-83-8	12.0144	1155
sec-Butyl Mercaptan	513-53-1	12.0144	1156
1,2-Dimethylpropyl Acetate	5343-96-4	12.0142	1157
6-Methyl-1-Heptanol	1653-40-3	12.0135	1158
Isopropyl Acrylate	689-12-3	12.0133	1159
2-Methyl-3-Hexanol	617-29-8	12.0126	1160
Heptyl Butanoate	5870-93-9	12.0125	1161
Propyl Octanoate	624-13-5	12.0125	1162
sec-Butyl Propanoate	591-34-4	12.0109	1163
Methyl (Z)-4-Decenoate	7367-83-1	12.0108	1164
(Z)-5-Octen-1-Yl Propionate	196109-18-9	12.0108	1165
3-Hexen-1-Yl Isovalerate	10032-11-8	12.0103	1166
(Z)-3-Hexen-1-Yl Isovalerate	35154-45-1	12.0103	1167
3-Pentanethiol	616-31-9	12.01	1168
2,4,4-Trimethyl-1-Pentanol	16325-63-6	12.0099	1169
3-Amino-3-Methylpentane	3495-46-3	12.0093	1170
(E)-2-Hexen-1-Yl Butyrate	53398-83-7	12.0083	1171
Vinyl 2-Ethylhexyl Ether	103-44-6	12.0082	1172
Isobutyl Mercaptan	513-44-0	12.0076	1173
(Z)-6-Nonen-1-ol	35854-86-5	12.0073	1174
6-Methyl-5-Hepten-2-Yl Acetate	19162-00-6	12.0072	1175
(Z)-3-Hexen-1-Yl Valerate	35852-46-1	12.0068	1176
(Z)-3-Octen-1-Yl Propionate	94134-03-9	12.0068	1177
Methyl Undecanoate	1731-86-8	12.0068	1178
Hexyl Hexanoate	6378-65-0	12.0068	1179
Amyl Heptanoate	7493-82-5	12.0068	1180
3-Methylbutyl Butanoate	106-27-4	12.0062	1181
Isobutyl Pentanoate	10588-10-0	12.0062	1182
Butyl Isovalerate	109-19-3	12.0062	1183
Isobutyl Hexanoate	105-79-3	12.0059	1184
Amyl Isovalerate	25415-62-7	12.0059	1185
Amber Carbinol	87118-95-4	12.0052	1186
2-Nitro-2-Methylpropane	594-70-7	12.0049	1187
Isoamyl Angelate	10482-55-0	12.0045	1188
Isoamyl Tiglate	41519-18-0	12.0045	1189
Ethyloctylamine	4088-36-2	12.0045	1190
Dipentyl Oxalate	20602-86-2	12.0043	1191
2-Methyl-2-Ethyl-1-Butanol	18371-13-6	12.004	1192
Apple Crotonate	35206-51-0	12.0037	1193
Orris Capronate	2983-37-1	12.0033	1194
Silwanol	85136-06-7	12.0021	1195
2-Methyl-1-Butanethiol	1878-18-8	12.002	1196
2-Pentanethiol	2084-19-7	12.002	1197
(Z)-3-Hexen-1-Al Dimethyl Acetal	55444-65-0	12.0014	1198
sec-Butyl Isocyanide	14069-89-7	12.0013	1199
Ethyl Isovalerate	108-64-5	12.0012	1200
Isobutyl Propanoate	540-42-1	12.0012	1201
Isopropyl Butanoate	638-11-9	12.0011	1202
Propyl Isobutyrate	644-49-5	12.0011	1203
Decyl Acetate	112-17-4	12.0009	1204
Ethylheptylamine	66793-76-8	12.0008	1205
Norlimbanol	70788-30-6	12.0005	1206
Isobutyl Butanoate	539-90-2	11.9995	1207
Propyl Isopentanoate	557-00-6	11.9995	1208
Isovaleraldehyde	590-86-3	11.9983	1209
(Z)-3-Nonen-1-Yl Acetate	13049-88-2	11.9978	1210
(E)-2-Nonen-1-Yl Acetate	30418-89-4	11.9978	1211
Isoamyl Hexanoate	2198-61-0	11.9978	1212
Nonan-3-Yl Acetate	60826-15-5	11.9978	1213
Decanoic Acid, Ethyl Ester	110-38-3	11.9978	1214
Methylethylamine	624-78-2	11.9968	1215
Prenyl Ethyl Ether	22094-00-4	11.9965	1216
Leaf Acetal	28069-74-1	11.9963	1217
Hexyl Tiglate	16930-96-4	11.9963	1218
Tripropylene Glycol Butyl Methyl Ether	7382-30-1	11.9963	1219
(E+Z)-4,8-Dimethyl-3,7-Nonadien-2-ol	67845-50-5	11.9961	1220
Bean Hexene	97358-54-8	11.9958	1221
Bean Hexene	97358-55-9	11.9958	1222
Butyl Octanoate	589-75-3	11.9946	1223
Heptyl Valerate	5451-80-9	11.9946	1224
Isobutyleneoxide	558-30-5	11.9929	1225
Diisoamyl Thiomalate	68084-03-7	11.9925	1226
1-Methylbutyl Butanoate	60415-61-4	11.9923	1227
2-Propanol, 1,3-Bis(3-Methylbutoxy)-	626-78-8	11.9921	1228
Tripropylene Glycol Dimethyl Ether	42769-21-1	11.9911	1229
3-Methyl-2-Butanethiol	2084-18-6	11.991	1230
(Z)-6-Nonen-1-Al Dimethyl Acetal	68555-53-3	11.991	1231
Ethyl Butyryl Lactate	71662-27-6	11.9903	1232
Dibutyl Decanedioate	98781-27-2	11.9902	1233
Isovaleraldehyde Propylene Glycol Acetal	18433-93-7	11.9901	1234
Propylene Di(Octanoate)	7384-98-7	11.989	1235
Methyl Dodecanoate	111-82-0	11.9889	1236
Amyl Octanoate	638-25-5	11.9889	1237
Heptyl Hexanoate	6976-72-3	11.9889	1238
Methyl 4-Pentenoate	818-57-5	11.9887	1239
Methyl 10-Undecenoate	111-81-9	11.9883	1240
Vinyl Decanoate	4704-31-8	11.9883	1241
Allyl Nonanoate	7493-72-3	11.9883	1242
(Z)-2-Penten-1-Yl Hexanoate	74298-89-8	11.988	1243
n-Propyl Acetate	109-60-4	11.9872	1244
Dihexyl Adipate	110-33-8	11.9871	1245
Neodecanoic Acid, 2,3-Epoxypropyl Ester	26761-45-5	11.9871	1246
Methyl 2-Decenoate	2482-39-5	11.9868	1247
1-Amino-3,3-Dimethylbutane	15673-00-4	11.9865	1248
Amyl Angelate	7785-63-9	11.9863	1249
Amyl Tiglate	7785-65-1	11.9863	1250
sec-Butyl Butanoate	819-97-6	11.9862	1251
Propyl 2-Methyl Butyrate	37064-20-3	11.9862	1252
Citronellyl Ethoxalate	60788-25-2	11.9859	1253
2-Hexanethiol	1679-06-7	11.9858	1254
2,2,4-Trimethyl-1-Pentanol	123-44-4	11.9857	1255
Propylene Glycol Dipropionate	10108-80-2	11.9852	1256
(Z)-3-Hexen-1-Al Diethyl Acetal	73545-18-3	11.9851	1257
3-Methyl-1-Hexanol	13231-81-7	11.9846	1258
(Z)-3-Hexen-1-Yl Hexanoate	31501-11-8	11.9838	1259
(E)-3-Hexen-1-Yl Hexanoate	56922-82-8	11.9838	1260
Ethyl (E)-4-Decenoate	76649-16-6	11.9838	1261
1,1-Dimethylpropylamine	594-39-8	11.9835	1262
Butyl 2-Methyl Butyrate	15706-73-7	11.9833	1263
Violet Propanol	60241-53-4	11.9831	1264
Berry Hexanoate	104986-28-9	11.9825	1265
Isobutyl Acetate	110-19-0	11.9825	1266
2-Propenoic Acid, 2-Propenyl Ester	999-55-3	11.9824	1267
Rhodinyl Acetate	141-11-7	11.9823	1268
Hexyl Heptanoate	1119-06-8	11.9823	1269
Chamomile Valerate	6297-41-2	11.9822	1270
2-Hexyl Butyrate	6963-52-6	11.9822	1271
Rose Petal Acetate	50816-18-7	11.9815	1272
Isobutyl Isobutyrate	97-85-8	11.9797	1273
(E)-2-Hexen-1-Al Dimethyl Acetal	18318-83-7	11.9782	1274
Allyl Propionate	2408-20-0	11.9778	1275
2-Butenyl Methyl Ether (Cis)	25125-85-3	11.9778	1276
2,5-Dimethyltetrahydrofuran	1003-38-9	11.9778	1277
2,3-Dimethyltetrahydrofuran	E14558	11.9778	1278
Cis-2,5-Dimethyltetrahydrofuran	2144-41-4	11.9778	1279
2-Methylbutyl Butanoate	51115-64-1	11.9775	1280
Isobutyl Heptanoate	7779-80-8	11.9775	1281
Hexyl Isovalerate	10032-13-0	11.9775	1282
Methylisopropylamine	4747-21-1	11.9773	1283
Methyl Undecylenate	5760-50-9	11.9769	1284
Tricaprylin	538-23-8	11.9768	1285
(E)-2-Hexen-1-Yl Isovalerate	68698-59-9	11.9765	1286
Isononyl Acetate	40379-24-6	11.9765	1287
2-Butenoic Acid, Ethyl Este, (E)-	623-70-1	11.9764	1288
Ethyl Crotonate	10544-63-5	11.9764	1289
Isopropyl Octanoate	5458-59-3	11.9763	1290
Heptyl Isobutyrate	2349-13-5	11.9763	1291
2,3-Pentadiene	591-96-8	11.9759	1292
Dipentylamine	2050-92-2	11.9759	1293
Methyloctylamine	2439-54-5	11.9759	1294
(Z)-4-Hepten-1-Al Diethyl Acetal	18492-65-4	11.9755	1295
(Z)-6-Nonen-1-Yl Acetate	76238-22-7	11.9752	1296
Isocyclogeraniol	68527-77-5	11.9745	1297
Methyl-Tert-Butylamine	625-43-4	11.9739	1298
3-Octen-2-ol	76649-14-4	11.9733	1299
Undecyl Acetate	1731-81-3	11.973	1300
3-Methoxy Butyl Acetate	4435-53-4	11.9728	1301
2-Amino-2-Methylpentane	53310-02-4	11.9727	1302
Di-(2-Ethyl Hexyl) Sebacate	122-62-3	11.9709	1303
2,2-Dimethyltetrahydrofuran	1003-17-4	11.9707	1304
Ethyl Oleate	111-62-6	11.9706	1305
Ethanedioic Acid, Dibutyl Ester	2050-60-4	11.9701	1306
Butyl Butyryl Glycollate	94022-04-5	11.9701	1307
(E)-2-Hexen-1-Yl Valerate	56922-74-8	11.97	1308
1,2-Dimethylpyrrolidine	765-48-0	11.97	1309
1-(2-(2-Methoxyethoxy)Ethoxy)Butane	7382-32-3	11.9697	1310
Allyl Methacrylate	96-05-9	11.9697	1311
Hexylene Glycol Diacetate	6222-17-9	11.9697	1312
Allyl Crotonate	20474-93-5	11.9686	1313
3-Methyl-1-Octanol	38514-02-2	11.9685	1314
2-Methyl-1-Octanol	818-81-5	11.9685	1315
N-Methyl-2-Heptanamine	540-43-2	11.9683	1316
Glycerol Trioleate	122-32-7	11.968	1317
1,5-Hexadien-3-Yne	821-08-9	11.9674	1318
2,4-Dimethyl-3-Pentanol	600-36-2	11.967	1319
3,3-Dimethyltetrahydrofuran	15833-75-7	11.9669	1320
Ethyl (E)-2-Decenoate	37486-72-9	11.9668	1321
Ethyl Trans-2-Decenoate	7367-88-6	11.9668	1322
Glycerol Triacetate	102-76-1	11.9663	1323
Hexanal Dimethyl Acetal	1599-47-9	11.9657	1324
Isoamyl Heptanoate	109-25-1	11.9653	1325
Amyl 2-Methyl Butyrate	68039-26-9	11.9653	1326
Ethyl Undecanoate	627-90-7	11.9653	1327
Decyl Propanoate	5454-19-3	11.9653	1328
(E)-2-Decen-1-Yl Acetate	19487-61-7	11.9644	1329
(Z)-4-Decen-1-Yl Acetate	67452-27-1	11.9644	1330
Butyl Oleate	142-77-8	11.9642	1331
(Z)-3-Hexen-1-Yl 2-Ethyl Butyrate	94071-12-2	11.9639	1332
Methyl-sec-Butylamine	7713-69-1	11.9634	1333
2-Methylbutyl Formate	35073-27-9	11.9625	1334
Dihydrocarveol	619-01-2	11.9624	1335
Isopulegol	89-79-2	11.9624	1336
Methyl Dimethyl Acrylate	924-50-5	11.9618	1337
Acetaldehyde Citronellyl Methyl Acetal	68039-24-7	11.9617	1338
(E,Z)-2,4,8-Trimethyl-3,7-Nonadien-2-ol	479547-57-4	11.9613	1339
(Z)-3-Decen-1-Yl Acetate	81634-99-3	11.9612	1340
2,2-Dimethyl-1-Propanethiol	1679-08-9	11.9605	1341
Ethyl Isobutanoate	97-62-1	11.96	1342
Isopropyl Propanoate	637-78-5	11.96	1343
2-Undecen-1-ol	37617-03-1	11.9597	1344
2,4-Dimethyl-1-Pentanol	6305-71-1	11.9596	1345
3,4-Dimethyl-2-Pentanol	64502-86-9	11.9596	1346
Hexyl (E)-2-Methyl-3-Pentenoate	58625-95-9	11.9592	1347
Hexyl 2-Methyl-3-Pentenoate	85508-08-3	11.9592	1348
Allyl n-Hexyl Ether	3295-94-1	11.9592	1349
2-Octyne	2809-67-8	11.958	1350
Neopentyl Acetate	926-41-0	11.9566	1351
Dihexylamine	143-16-8	11.9562	1352
Acetaldehyde 1,3-Octane Diol Acetal	202188-43-0	11.956	1353
1-Bromo-2-Methylpropane	78-77-3	11.9559	1354
Heptyl Heptanoate	624-09-9	11.9556	1355
Hexyl Octanoate	1117-55-1	11.9556	1356
10-Undecen-1-Yl Acetate	112-19-6	11.9553	1357
Citronellyl Acetate	150-84-5	11.9549	1358
(E)-2-Hexen-1-Yl Hexanoate	53398-86-0	11.9549	1359
(Z)-3-Hexen-1-Yl Heptanoate	61444-39-1	11.9549	1360
Laevo-Citronellyl Acetate	67601-05-2	11.9549	1361
(E)-2-Octen-1-Yl Butyrate	84642-60-4	11.9549	1362
(E)-2-Hexen-1-Al Diethyl Acetal	54306-00-2	11.9549	1363
Trans-2-Hexenal Diethyl Acetal	67746-30-9	11.9549	1364
1-Bromo-2-Methyl-4,4,4-Trifluorobutane	f2657	11.9547	1365
Butadione	431-03-8	11.9534	1366
n-Isobutylmorpholine	10315-98-7	11.9528	1367
2-Heptyne	1119-65-9	11.9513	1368
Nonanal Dimethyl Acetal	18824-63-0	11.9513	1369
Acetaldehyde Methyl Hexyl Acetal	54340-90-8	11.9511	1370
Hexyl Mercaptan	111-31-9	11.9502	1371
Octanal Dimethyl Acetal	10022-28-3	11.9501	1372
Cis-1-Chloro-1-Butene	7611-86-1	11.9494	1373
Trans-1-Chloro-1-Butene	7611-87-2	11.9494	1374
Methyl Tiglate	6622-76-0	11.9494	1375
Dipropylene Glycol Dimethyl Ether	111109-77-4	11.9493	1376
Citronellal Dimethyl Acetal	923-69-3	11.9492	1377
Heptyl Isovalerate	56423-43-9	11.9491	1378
Dihexyl Fumarate	19139-31-2	11.9482	1379
Green Dioxolane	4359-47-1	11.9479	1380
Ethylisopropylamine	19961-27-4	11.9479	1381
Tert-Pentyl Acetate	625-16-1	11.9479	1382
Isobutyraldehyde Propylene Glycol Acetal	67879-60-1	11.9477	1383
(Z)-4-Hepten-2-Yl Butyrate	94088-12-7	11.9472	1384
10-Undecenoic Acid, Ethyl Ester	692-86-4	11.9472	1385
Dewy Propionate	68480-06-8	11.9472	1386
Cis-3,7-Dimethyl-2,6-Octadien-1-ol	106-25-2	11.9471	1387
Geraniol	106-24-1	11.9471	1388
1,Trans-4-Hexadiene	7319-00-8	11.9466	1389
1,Cis-4-Hexadiene	7318-67-4	11.9466	1390
1,4-Hexadiene	592-45-0	11.9466	1391
2-Heptyl Butyrate	39026-94-3	11.9466	1392
Methyl Butanoate	623-42-7	11.9462	1393
1-Propen-2-ol, Acetate	108-22-5	11.9462	1394
2-Butyl Tetrahydrofuran	1004-29-1	11.9462	1395
Marine Formate	25225-08-5	11.9462	1396
Diallyl Ether	557-40-4	11.9458	1397
Isoamyl Octanoate	2035-99-6	11.9458	1398
Dodecanoic Acid, Ethyl Ester	106-33-2	11.9457	1399
Undecyl Propanoate	5458-33-3	11.9457	1400
2-Methyl Butyl Hexanoate	2601-13-0	11.9457	1401
3-Hexen-1-Yl 2-Methyl Butyrate	10094-41-4	11.9454	1402
(Z)-3-Hexen-1-Yl 2-Methyl Butyrate	53398-85-9	11.9454	1403
(E)-2-Hepten-1-Yl Isovalerate	94109-97-4	11.9454	1404
2-Hepten-1-Yl Isovalerate	253596-70-2	11.9454	1405
2,2-Dimethylpropylamine	5813-64-9	11.9454	1406
Cis-2-Pentene	627-20-3	11.9452	1407
Trans-2-Pentene	646-04-8	11.9452	1408
2-Heptane Thiol	628-00-2	11.945	1409
Methyl Pentyl Ether	628-80-8	11.9448	1410
Isopropyl Isobutyrate	617-50-5	11.9448	1411
Nonisyl Propionate	65155-45-5	11.9447	1412
Octyl Butanoate	110-39-4	11.9443	1413
Tetramethylethylenediamine	110-18-9	11.9436	1414
Vinyl Crotonate	14861-06-4	11.9435	1415
Nonanedioic Acid, Dimethyl Ester	1732-10-1	11.9434	1416
Diethylene Glycoldimethacrylate	2358-84-1	11.9434	1417
Nonisyl Formate	67355-38-8	11.9428	1418
Vinyl Butyl Ether	111-34-2	11.9421	1419
Hexanal Butane-2,3-Diol Acetal	155639-75-1	11.9415	1420
3-Ethyl-2-Pentanol	609-27-8	11.9415	1421
(Z)-3-Hexen-1-Yl (E)-Crotonate	65405-80-3	11.9411	1422
(E)-3-Hexen-1-Yl Crotonate	68938-58-9	11.9411	1423
Methacrylic Acid, 2-Methoxyethyl Ester	6976-93-8	11.9409	1424
Heptanal Dimethyl Acetal	10032-05-0	11.9409	1425
3,4-Dimethyl-1-Pentanol	6570-87-2	11.9409	1426
Allyl-Tert-Butylperoxide	39972-78-6	11.9407	1427
Earthy Acetal	54484-73-0	11.9403	1428
Hexyl (E)-2-Hexenoate	33855-57-1	11.9387	1429
Valeraldehyde Propylene Glycol Acetal	74094-60-3	11.9386	1430
Hexanal Propylene Glycol Acetal	1599-49-1	11.9386	1431
Decanal Dimethyl Acetal	7779-41-1	11.9384	1432
2,5-Diethyl Tetrahydrofuran	41239-48-9	11.9383	1433
Methyl Citronellate	2270-60-2	11.938	1434
Prenyl Hexanoate	76649-22-4	11.938	1435
Octanal Propylene Glycol Acetal	74094-61-4	11.9371	1436
Ethylisobutylamine	13205-60-2	11.937	1437
Dimethyl Octanyl Acetate	20780-49-8	11.937	1438
t-Butyl Acetate	540-88-5	11.9368	1439
1-Nitro-2-Methylpropane	625-74-1	11.936	1440
Acetaldehyde Ethyl 3-Methyl Butyl Acetal	13442-90-5	11.9359	1441
Butyl Heptine Carbonate	57403-32-4	11.9357	1442
Heptyl Octanoate	4265-97-8	11.9356	1443
Citronellyl Propionate	141-14-0	11.9354	1444
Allyl 10-Undecenoate	7493-76-7	11.9354	1445
Ethylene Glycol Dibutyl Ether	112-48-1	11.9352	1446
(Z)-3-Hexen-1-Yl Octanoate	61444-41-5	11.9351	1447
Isopropyl Isovalerate	32665-23-9	11.9351	1448
1H,1H,5H-Octafluoropentyl Iodide	678-74-0	11.9348	1449
Menthyl Formate	2230-90-2	11.9342	1450
Laevo-Menthyl Formate	61949-23-3	11.9342	1451
Acetaldehyde Di-(Z)-3-Hexen-1-Yl Acetal	63449-64-9	11.9342	1452
Rhodinyl Propionate	105-89-5	11.9341	1453
2,2-Dimethylpropyl Propanoate	3581-69-9	11.9327	1454
3,5-Bis(Trifluoromethyl)Benzylamine	85068-29-7	11.9327	1455
5-Methyl-3-Hexanol	623-55-2	11.9319	1456
Tricaproin	621-70-5	11.9317	1457
Methyl Isobutylate	547-63-7	11.9317	1458
Isobutyl Isocyanide	590-94-3	11.9315	1459
Cyclopentylamine	1003-03-8	11.9314	1460
2-Ethyltetrahydrofuran	1003-30-1	11.9314	1461
1-Ethyl Vinyl Ethyl Ether	1528-20-7	11.9303	1462
Ethyl 3-(Trifluoromethyl)Crotonate	24490-03-7	11.9303	1463
3-Bromopentane	1809-10-5	11.93	1464
Heptyl Formate	112-23-2	11.93	1465
Undecanal Dimethyl Acetal	52517-67-6	11.9298	1466
2,4-Dimethyl-3-Isopropyl-3-Pentanol	51200-83-0	11.9297	1467
Hexyl 2-Methyl Butyrate	10032-15-2	11.9294	1468
5,5-Dimethyl-3-Ethyl-3-Hexanol	5340-62-5	11.929	1469
Propyl Decanoate	30673-60-0	11.9283	1470
Vinyl Butyl Sulfide	4789-70-2	11.9269	1471
Heptanal 2,3-Butane Diol Acetal	6454-22-4	11.9265	1472
2,2,4-Trimethylpiperidine	Not Available	11.9265	1473
Divinylsulfide	627-51-0	11.926	1474
Damascone Carboxylate	81752-87-6	11.9255	1475
4-Methoxy-2-Methyl Butane Thiol	94087-83-9	11.9252	1476
2-Hexyne	764-35-2	11.9251	1477
(Z)-4-Decen-1-Al Diethyl Acetal	73545-19-4	11.9249	1478
3-Mercaptohexyl Butyrate	136954-21-7	11.9247	1479
Pentyl Mercaptan	110-66-7	11.9244	1480
Butyl Nonanoate	50623-57-9	11.9242	1481
Octyl Valerate	5451-85-4	11.9242	1482
Methyl Vinyl Sulfide	1822-74-8	11.9239	1483
2-Methyl Butyl Isobutyrate	2445-69-4	11.9236	1484
Isopropyl 2-Methyl Butyrate	66576-71-4	11.9226	1485
Diethylene Glycol Dibutyl Ether	112-73-2	11.9224	1486
Ocimene Oxirane	69103-20-4	11.9224	1487
Allyl Isononylate	68132-80-9	11.9223	1488
Isopentyl Isovalerate	659-70-1	11.9222	1489
Muguet Octadienol	18479-54-4	11.9221	1490
Sandal Pentenol	67801-20-1	11.9221	1491
Ethyl n-Hexyl Ether	5756-43-4	11.9219	1492
Propylisopropylamine	21968-17-2	11.9216	1493
Isobutyl Isopentanoate	589-59-3	11.9215	1494
2-Methyl-2-Butanethiol	1679-09-0	11.9214	1495
Sorbyl Isobutyrate	16491-24-0	11.9213	1496
Mepafynol	77-75-8	11.9209	1497
Methanediamine, N,N,N',N'-Tetramethyl-	51-80-9	11.9202	1498
Cis-1,3,5-Hexatriene	2612-46-6	11.9194	1499
2-Nonyne	19447-29-1	11.9194	1500
3,4-Dimethyltetrahydrofuran	32970-37-9	11.9194	1501
Chamomile Isobutyrate	80118-06-5	11.9193	1502
Dipropyl Maleate	2432-63-5	11.9187	1503
Hexyl Neopentanoate	5434-57-1	11.9181	1504
4-Chloro-1-Pentene	10524-08-0	11.9179	1505
Octyl Isobutyrate	109-15-9	11.9175	1506
Hexanal Diethyl Acetal	3658-93-3	11.9169	1507
3-Octyl Butyrate	20286-45-7	11.9167	1508
2-Ethylhexyl=Butylate	25415-84-3	11.9167	1509
Nanofin	504-03-0	11.9166	1510
(±)-Ethyl 3-Acetoxy-2-Methyl Butyrate	139564-43-5	11.9165	1511
Herbal Dioxane	3583-00-4	11.9162	1512
1-Ethoxypentane	17952-11-3	11.9157	1513
Amyl Nonanoate	61531-45-1	11.9154	1514
Octyl Hexanoate	4887-30-3	11.9154	1515
Butyl Decanoate	30673-36-0	11.9154	1516
Vinyl Pivalate	3377-92-2	11.9148	1517
Tert-Butyl Acrylate	1663-39-4	11.9148	1518
(E,Z)-2,6-Nonadien-1-Yl Acetate	68555-65-7	11.9144	1519
3,6-Nonadien-1-Yl Acetate	76649-26-8	11.9144	1520
(Z,Z)-3,6-Nonadien-1-Yl Acetate	83334-93-4	11.9144	1521
(E,Z)-2,6-Nonadien-1-Al Diethyl Acetal	67674-36-6	11.9142	1522
Nonanal Propylene Glycol Acetal	68391-39-9	11.9141	1523
(Z)-3-Hexen-1-Yl (Z)-3-Hexenoate	61444-38-0	11.9139	1524
Cis-2,Trans-4-Hexadiene	5194-50-3	11.9137	1525
Trans-2,Trans-4-Hexadiene	5194-51-4	11.9137	1526
Cis-2,Cis-4-Hexadiene	6108-61-8	11.9137	1527
2,4-Hexadiene	592-46-1	11.9137	1528
Methyl Acetyl Ricinoleate	140-03-4	11.9133	1529
2-Methylcyclohexylacetate	5726-19-2	11.9123	1530
Vinyl Isobutyl Ether	109-53-5	11.9121	1531
4-Fluoro-Trans-2-Pentene	66702-90-7	11.9121	1532
Methyl Cyclogeranate	28043-10-9	11.912	1533
2-Ethyl Hexyl Mercaptan	7341-17-5	11.9119	1534
Ethyl-sec-Butylamine	21035-44-9	11.9113	1535
Ethyl Acetate	141-78-6	11.9105	1536
Hexyl Formate	629-33-4	11.9099	1537
Methylundecylamine	66553-53-5	11.9099	1538
4-Methyl-1-Octanol	38514-03-3	11.9098	1539
1-Octen-3-Yl Butyrate	16491-54-6	11.9097	1540
Propylene Glycol Acetone Ketal	1193-11-9	11.9096	1541
3-(Trimethoxysilyl)-1-Propanethiol	4420-74-0	11.9096	1542
Isopropyl Nonanoate	28267-32-5	11.9094	1543
Heptyl 2-Methyl Butyrate	50862-12-9	11.9094	1544
2-Methyl Butyl 3-Methyl Butenoate	97890-13-6	11.9092	1545
Butyl Decylenate	7492-45-7	11.909	1546
Sorbyl Propionate	16491-25-1	11.909	1547
Jasmin Cyclopentanol	34686-67-4	11.9088	1548
Geranyl Formate	105-86-2	11.9086	1549
Neryl Formate	2142-94-1	11.9086	1550
2-Chloro-Cis-2-Butene	2211-69-0	11.9082	1551
2-Chloro-Trans-2-Butene	2211-68-9	11.9082	1552
1,4-Dibromooctafluorobutane	335-48-8	11.9081	1553
2,3-Hexadiene	592-49-4	11.9077	1554
2-Ethylhexyl_Methacrylate	688-84-6	11.9076	1555
(E,E)-Farnesol	106-28-5	11.9072	1556
Farnesol	4602-84-0	11.9072	1557
1-Heptyne	628-71-7	11.9072	1558
(E)-2-Hexen-1-Yl 2-Methyl Butyrate	94089-01-7	11.9068	1559
2-Undecanone	112-12-9	11.9067	1560
t-Butyl Methacrylate	585-07-9	11.9057	1561
3-Methylcyclopentene	1120-62-3	11.9056	1562
(E)-2-Hexen-1-Yl Formate	53398-78-0	11.9052	1563
Dodecanal Dimethyl Acetal	14620-52-1	11.9049	1564
3-Methyl-1,2-Butadiene	598-25-4	11.9047	1565
1-Pentene-3-Yne	646-05-9	11.9038	1566
Ethyl Amyl Ketone	106-68-3	11.9034	1567
Propargyl Acetate	627-09-8	11.9032	1568
Trimethyl Borate	121-43-7	11.9017	1569
(E)-2-Hexen-1-Yl Octanoate	85554-72-9	11.9017	1570
Heptanal Diethyl Acetal	688-82-4	11.9011	1571
1-Hexyne	693-02-7	11.901	1572
Dihydrotagetone	1879-00-1	11.9005	1573
Isobutyl 2-Methyl Butyrate	2445-67-2	11.9	1574
Heptanal Cyclic Ethylene Acetal	1708-34-5	11.8999	1575
Acetaldehyde Dihexyl Acetal	5405-58-3	11.8993	1576
Trans-1,3-Hexadiene	592-48-3	11.8993	1577
1,Trans-3-Hexadiene	20237-34-7	11.8993	1578
1,Cis-3-Hexadiene	14596-92-0	11.8993	1579
Neroli Aldehyde	56134-05-5	11.8983	1580
Ethyl 3-Methyl -4,4,4-Trifluorobutyrate	95853-67-1	11.898	1581
Herbal Pyran	38285-49-3	11.8976	1582
Jasmin Pyranol	38285-49-3	11.8976	1583
1,1-Difluoro-1-Chloro-2-Bromoethane	421-01-2	11.8975	1584
n-Pentyl Propionate	624-54-4	11.8974	1585
sec-Heptyl Hexanoate	6624-58-4	11.8971	1586
2-Undecyl Acetate	14936-67-5	11.8971	1587
Ethyl 4,4,4-Trifluorocrotonate	25597-16-4	11.8969	1588
2-Methyl Butyl Isovalerate	2445-77-4	11.8967	1589
Isoamyl 2-Methyl Butyrate	27625-35-0	11.8967	1590
3,3-Dimethyl-2-Pentanol	19781-24-9	11.8966	1591
Dodecyl Acetate	112-66-3	11.8962	1592
Amyl Decanoate	5933-87-9	11.8962	1593
Isopropyl Decanoate	2311-59-3	11.8961	1594
1,1-Dimethylpropyl Butanoate	2050-00-2	11.8961	1595
3-Ethyl-1-Heptanol	3525-25-5	11.896	1596
(E)-2-Undecen-1-Yl Acetate	68480-27-3	11.8958	1597
Ethyl Safranate	35044-58-7	11.8953	1598
Methyl 4,8-Decadienoate	1191-03-3	11.895	1599
Methyl Nonyl Acetaldehyde	110-41-8	11.895	1600
Methyl Butyl Ether	628-28-4	11.895	1601
2-Methylpiperidine	109-05-7	11.8941	1602
Ethyl 2-Dodecenoate	28290-90-6	11.8938	1603
Valeraldehyde Diethyl Acetal	3658-79-5	11.8936	1604
Octanal Diethyl Acetal	54889-48-4	11.8935	1605
2-Ethyl Hexyl 3-Mercaptopropionate	50448-95-8	11.8925	1606
3-Octyne	15232-76-5	11.8922	1607
2-Decyne	2384-70-5	11.892	1608
Undecanal Propylene Glycol Acetal	74094-62-5	11.8919	1609
sec-Butyl Acetate	105-46-4	11.8919	1610
3-Nonyne	20184-89-8	11.8918	1611
2-Octanethiol	3001-66-9	11.8914	1612
Acrolein Diethyl Acetal	3054-95-3	11.891	1613
Allyl Isopropyl Ether	6140-80-3	11.891	1614
Heptyl Mercaptan	1639-09-4	11.8908	1615
Octanal Glycol Acetal	4359-57-3	11.8903	1616
2-Butenyl Methyl Ether (Trans)	10034-14-7	11.8901	1617
Homomenthyl Acetate	67859-96-5	11.8899	1618
3-Chloro-1-Butene	563-52-0	11.8898	1619
Dehydro β-Linalool	29171-20-8	11.8897	1620
2-Amino-3,3-Dimethyl Butane	3850-30-4	11.8897	1621
Isopulegyl Formate	10588-15-5	11.8896	1622
3-Bromo-1-Pentene	53045-71-9	11.8896	1623
Diethylene Glycol Monoethyl Ether Acetate	112-15-2	11.8894	1624
Vinyl Propyl Ether	764-47-6	11.8887	1625
2,2-Dichlorobutane	4279-22-5	11.8886	1626
6-Undecanone	927-49-1	11.8886	1627
Floral Methanol	68480-15-9	11.8881	1628
Hexoxyacetaldehyde Dimethyl Acetal	17597-95-4	11.888	1629
1,5-Hexadiene	592-42-7	11.8878	1630
3-Methyl-1,Trans-3-Pentadiene	2787-43-1	11.8877	1631
3-Methyl-1,Cis-3-Pentadiene	2787-45-3	11.8877	1632
3-Methyl-1,3-Pentadiene	4549-74-0	11.8877	1633
Menglytate	579-94-2	11.8875	1634
Hexanal Octane-1,3-Diol Acetal	202188-46-3	11.8875	1635
2-Methyl Butyl Octanoate	67121-39-5	11.8874	1636
1-Bromo-3-Methylbutane	107-82-4	11.8872	1637
Di-n-Pentyl Ether	693-65-2	11.8871	1638
(S)-1-Methoxy-3-Heptane Thiol	400052-49-5	11.887	1639
Tetradecanoic Acid, Methyl Ester	124-10-7	11.8869	1640
Octyl Heptanoate	5132-75-2	11.8859	1641
Hexyl Nonanoate	6561-39-3	11.8859	1642
3-Bromo-1-Butene	22037-73-6	11.8858	1643
Isoamyl Propionate	105-68-0	11.8857	1644
Ethylene Glycol Diacetate	111-55-7	11.8856	1645
Decyl Methyl Ether	7289-52-3	11.8853	1646
1-(Vinylo Xy)Octane	929-62-4	11.8853	1647
Diethyl Amine	109-89-7	11.8853	1648
Sorbyl Acetate	1516-17-2	11.8852	1649
Acetaldehyde Dipropyl Acetal	105-82-8	11.8843	1650
Ethyl Sorbate	2396-84-1	11.884	1651
(E,E)-2,4-Dodecadien-1-ol	18485-38-6	11.8839	1652
2-Popen-1-Amine, N,N-Di-2-Popenyl-	102-70-5	11.8835	1653
Dibutyl Amine	111-92-2	11.8832	1654
Tert-Butyl Butanoate	2308-38-5	11.883	1655
Isoamyl Nonanoate	7779-70-6	11.8826	1656
Nonyl Isovalerate	7786-47-2	11.8826	1657
Octyl Isovalerate	7786-58-5	11.8826	1658
Isobutyl Decanoate	30673-38-2	11.8826	1659
Isobutyl Nonanoate	30982-03-7	11.8826	1660
2-Pentyne	627-21-4	11.8823	1661
Allyl Methyl Ether	627-40-7	11.8819	1662
(Z)-3-Hexen-1-Yl Tiglate	67883-79-8	11.8819	1663
sec-Butyl Formate	589-40-2	11.8812	1664
Trans-3-Hexene	13269-52-8	11.8809	1665
3-Mercapto-3-Methyl-1-Butyl Acetate	50746-09-3	11.8794	1666
Dodecyl Propanoate	6221-93-8	11.8794	1667
3-Heptyne	2586-89-2	11.8793	1668
(E)-2-Dodecen-1-Yl Acetate	38363-23-4	11.8793	1669
(E,Z)-3,6-Nonadien-1-Yl Acetate	211323-05-6	11.8787	1670
(Z)-3-Hexen-1-Yl 2-Methyl-2-Pentenoate	76649-17-7	11.8786	1671
12-Methyl Tridecanal	75853-49-5	11.8785	1672
Methyl 1-Propenyl Ether	7319-16-6	11.8785	1673
(E)-2-Decen-1-ol	18409-18-2	11.8784	1674
2-Decen-1-ol	22104-80-9	11.8784	1675
(Z)-4-Decen-1-ol	57074-37-0	11.8784	1676
[3-(Mercapto)Propyl]Triethoxysilane	14814-09-6	11.8782	1677
Propyl Laurate	3681-78-5	11.8777	1678
Methyl Pivalate	598-98-1	11.8772	1679
Rhodinyl Butyrate	141-15-1	11.8771	1680
Ethyl Safranate	35044-57-6	11.8771	1681
Ethyl Safranate	35044-59-8	11.8771	1682
Butyl Undecylenate	109-42-2	11.8769	1683
Hexyl Decanoate	10448-26-7	11.8769	1684
4-Methyl-2-Thiapentane	5008-69-5	11.8769	1685
1-Ethylcyclopentene	2146-38-5	11.8767	1686
Tetrahydrocitral	5988-91-0	11.8765	1687
2-Methyl Undecanal Dimethyl Acetal	68141-17-3	11.876	1688
Tert-Butyl Propanoate	20487-40-5	11.8759	1689
Nonisyl Acetate	58430-94-7	11.8755	1690
2,2,3,3-Tetrafluoropropyl Acrylate	7383-71-3	11.8754	1691
Octyl Mercaptan	111-88-6	11.875	1692
(Z)-3-Hexen-1-Yl (E)-2-Hexenoate	53398-87-1	11.8748	1693
Ethyl Cyclohexyl Carboxylate	3289-28-9	11.8744	1694
Cyclohexyl Propionate	6222-35-1	11.8744	1695
3-Mercaptohexyl Hexanoate	136954-22-8	11.8744	1696
3-Hexyne	928-49-4	11.8742	1697
3-Ethylcyclopentene	694-35-9	11.8741	1698
2-Bromo-1,1,2-Trifluoroethyl Ethyl Ether	380-78-9	11.8738	1699
2-Bromo-3-Methylbutane	18295-25-5	11.8736	1700
4-Methylcyclopentene	1759-81-5	11.8735	1701
3-Methyl-Cis-2-Pentene	922-62-3	11.8733	1702
3-Methyl-Trans-2-Pentene	616-12-6	11.8733	1703
Citral Dimethyl Acetal	7549-37-3	11.8724	1704
1,5-Hexadiyne	628-16-0	11.8724	1705
Cyclohexyl Isobutyrate	1129-47-1	11.8722	1706
Amber Dioxepine	53338-05-9	11.8722	1707
1-Pentyne	627-19-0	11.872	1708
2-Methyl-1,Trans-3-Pentadiene	926-54-5	11.8705	1709
4-Methyl-1,3-Pentadiene	926-56-7	11.8705	1710
1,3-Pentadiene, 2-Methyl-	1118-58-7	11.8705	1711
2-Methyl-1,Cis-3-Pentadiene	1501-60-6	11.8705	1712
(Z)-3-Hexen-1-Yl Senecioate	65416-28-6	11.8704	1713
2-Hexyl-4-Acetoxytetrahydrofuran	10039-39-1	11.8702	1714
1-Octyne	629-05-0	11.8699	1715
Cis-2-Hexene	7688-21-3	11.8698	1716
Trans-2-Hexene	4050-45-7	11.8698	1717
Isoamyl Decanoate	2306-91-4	11.8697	1718
Citronellyl Butyrate	141-16-2	11.8694	1719
3-Decyne	2384-85-2	11.8692	1720
Hexanal Dibutyl Acetal	93892-07-0	11.8692	1721
2-Amino-2,3-Dimethylbutane	4358-75-2	11.8684	1722
Methyl 4,4,4-Trifluorocrotnate	70577-95-6	11.8681	1723
Acetaldehyde Ethyl Propyl Acetal	20680-10-8	11.868	1724
Benzene, (Difluoromethyl)Pentafluoro-	22006-44-6	11.8679	1725
Amyl Undecylenate	18451-96-2	11.8677	1726
Ocimen-1-Yl Acetate	72214-23-4	11.8677	1727
Methyl 3-Methylbutyl Ether	626-91-5	11.8672	1728
Tert-Butyl Mercaptan	75-66-1	11.8671	1729
1-Bromo-2-Ethylbutane	3814-34-4	11.8669	1730
Valeraldehyde Dibutyl Acetal	13112-65-7	11.8668	1731
Green Heptenal	82784-84-7	11.8668	1732
Sorbyl Butyrate	16930-93-1	11.8667	1733
1,6-Heptadiene	3070-53-9	11.8662	1734
Cyclohexyl Isovalerate	7774-44-9	11.8662	1735
N,N'-Di-Tert-Butylethylenediamine	4062-60-6	11.8661	1736
Isopentyl Formate	110-45-2	11.8661	1737
Waxy Acetate	93952-58-0	11.8661	1738
(E)-7-Methyl-3-Octen-2-One	33046-81-0	11.866	1739
Methyl Palmitoleate	1120-25-8	11.8658	1740
Ethyl 2-Bromo-2-Methylpropanoate	600-00-0	11.8658	1741
Coenzyme Q10	303-98-0	11.8654	1742
Cis-2-Heptene	6443-92-1	11.8653	1743
Trans-2-Heptene	14686-13-6	11.8653	1744
Butyl Laurate	106-18-3	11.8651	1745
Octyl Octanoate	2306-88-9	11.8651	1746
Nonyl Mercaptan	1455-21-6	11.8642	1747
Dipropyl Oxalate	615-98-5	11.8641	1748
Decanal Diethyl Acetal	34764-02-8	11.864	1749
Nonanal Diethyl Acetal	54815-13-3	11.864	1750
Methyl 1-Methylbutyl Ether	6795-88-6	11.8639	1751
2-Chloro-Cis-2-Pentene	42131-98-6	11.8636	1752
10-Undecen-2-One	36219-73-5	11.8635	1753
Dihydromyrcenyl Acetate	53767-93-4	11.8633	1754
1,1-Diethoxy Ethane	105-57-7	11.8632	1755
3,3-Dichloropentane	21571-91-5	11.8627	1756
Decanal Methyl Enol Ether	79930-37-3	11.8626	1757
1,1,1-Trifluoro-2-Bromopropane	421-46-5	11.8622	1758
1,1,2,2-Tetrafluoro-3-Bromopropane	679-84-5	11.8612	1759
1-Bromo-2,2-Dimethylpropane	630-17-1	11.8611	1760
Ethyl Cyclohexyl Acetate	5452-75-5	11.8609	1761
Isobutyl-3-(Methyl Thio) Butyrate	127931-21-9	11.8609	1762
Isodihydrolavandulyl Acetate	40853-56-3	11.8608	1763
Myrcenyl Acetate	1118-39-4	11.8605	1764
Bergamot Acetoacetate	69103-01-1	11.8605	1765
3-Bromo-2-Methyl-1-Butene	51872-48-1	11.8605	1766
Dihexyl Ether	112-58-3	11.8604	1767
1-Methylcyclopentene	693-89-0	11.8602	1768
(E)-Methyl Geranate	1189-09-9	11.8602	1769
Hexyl 3-Mercaptobutanoate	796857-79-9	11.8602	1770
(Z)-3-Hexen-1-Yl Formate	33467-73-1	11.8599	1771
(E)-2-Tridecen-1-Yl Acetate	68480-26-2	11.8596	1772
Ethyl 3,5,5-Trimethyl Hexanoate	67707-75-9	11.859	1773
2-Methyl-3-Thiapentane	5145-99-3	11.8586	1774
2-Ethyl-5-Methyl Furan	1703-52-2	11.8582	1775
(Z)-4-Octen-1-ol	54393-36-1	11.858	1776
3-Octyl Tiglate	94133-92-3	11.8579	1777
Ethyl (E,Z)-2,4-Decadienoate	3025-30-7	11.8578	1778
Triethylene Glycol Diethyl Ether	4499-99-4	11.8578	1779
2-Methyl-2-Pentene	625-27-4	11.8574	1780
4-Bromo-1,1,2-Trifluorobutene	10493-44-4	11.8574	1781
(Z)-3-Hexen-1-Yl Decanoate	85554-69-4	11.8572	1782
2-Decanone	693-54-9	11.8571	1783
4-Ethylcyclopentene	3742-38-9	11.857	1784
Herbal Pyran	18871-14-2	11.8568	1785
1,2-Pentadiene	591-95-7	11.8567	1786
2-Methyl-2,3-Pentadiene	3043-33-2	11.8566	1787
Allyl 3,5,5-Trimethyl Hexanoate	71500-37-3	11.856	1788
1,1-Diethoxy Butane	3658-95-5	11.856	1789
(Z)-Tagetone	3588-18-9	11.8559	1790
(E)-Tagetone	6752-80-3	11.8559	1791
Methyl 2,4-Decadienoate	4493-42-9	11.8557	1792
Di-sec-Butyl Ether	6863-58-7	11.8557	1793
4-Bromo-3-Methyl-1-Butene	31950-55-7	11.8555	1794
2-Methyl Butyl 2-Methyl Butyrate	2445-78-5	11.8554	1795
Cis-1-Chloro-1-Hexene	50586-18-0	11.8553	1796
Trans-1-Chloro-1-Hexene	50586-19-1	11.8553	1797
Decyl Isovalerate	72928-48-4	11.8549	1798
1-Bromo-4-Methylpentane	626-88-0	11.8543	1799
1,1-Dichloro-2-Methylpropane	598-76-5	11.8542	1800
1,3-Pentadiene (Trans)	2004-70-8	11.8541	1801
Trans-1-Chloro-1-Pentene	66213-70-5	11.8541	1802
Citral Diethyl Acetal	7492-66-2	11.8541	1803
3-Iodo-1,1,1-Trifluoropropane	460-37-7	11.8538	1804
1-Bromo-4,4,4-Trifluorobutane	406-81-5	11.8531	1805
2,5,9-Trimethyl-4,9-Decadien-1-Al	32803-39-7	11.8531	1806
3-Chloro-1-Pentene	24356-00-1	11.8527	1807
Methyl Isopropyl Sulfide	1551-21-9	11.8526	1808
2-Bromopentane	107-81-3	11.8524	1809
Ethyl Isopropenyl Ether	926-66-9	11.8523	1810
Methyldodecylamine	7311-30-0	11.8522	1811
Grapefruit Acetal	67674-46-8	11.852	1812
((Butoxym Ethyletho Xy)Methyl Ethoxy)Pr Opan-1-ol	55934-93-5	11.852	1813
3,3-Dimethyl-2-Thiabutane	6163-64-0	11.8518	1814
Ethyl α-Fluoroacrylate	760-80-5	11.8517	1815
2,2,2- Trifluoroethyl Butyrate	371-27-7	11.8516	1816
4-Undecanone	14476-37-0	11.8507	1817
2,2-Dichloropropane	594-20-7	11.8506	1818
Triethyl Orthoacetate	78-39-7	11.8506	1819
2-Octen-4-ol	4798-61-2	11.8504	1820
(E)-2-Octen-4-ol	20125-81-9	11.8504	1821
(E)-1,5-Octadien-3-ol	50306-14-4	11.8504	1822
(Z)-1,5-Octadien-3-ol	50306-18-8	11.8504	1823
1,5-Octadien-3-ol	83861-74-9	11.8504	1824
Methyl 2-Methylbutyl Ether	62016-48-2	11.8504	1825
Chamomile Octenone	68419-46-5	11.8503	1826
Ethyl Geranate	13058-12-3	11.8501	1827
(E)-Ethyl Geranate	32659-21-5	11.8501	1828
5-Methyl-2-Hexyne	53566-37-3	11.8498	1829
Methyl Octyl Acetaldehyde	19009-56-4	11.8496	1830
Phosphoric Acid, Tris(2-Ethylhexyl) Ester	78-42-2	11.8496	1831
Menthadienyl Formate	68683-20-5	11.8496	1832
Acetaldehyde Ethyl Isobutyl Acetal	6986-51-2	11.8496	1833
2-Heptyl Tetrahydrofuran	2435-16-7	11.8493	1834
Di-n-Butyl Ether	142-96-1	11.8492	1835
4-Bromo-3-Chloro-3,4,4-Trifluorobutene-1 _x000B_	374-25-4	11.8492	1836
2,2-Dichloropentane	34887-14-4	11.8492	1837
Citronellyl Isobutyrate	97-89-2	11.8489	1838
Isopropyl Laurate	10233-13-3	11.8486	1839
Pear Valerate	90397-38-9	11.8477	1840
1,2-Dimethylpiperidine	671-36-3	11.8477	1841
Dimethylbutylamine	927-62-8	11.8473	1842
2-Bromohexane	3377-86-4	11.8471	1843
Butyl Ethyl Malonate	17373-84-1	11.8468	1844
Undecanal Diethyl Acetal	53405-97-3	11.8463	1845
Decyl Vinyl Ether	765-05-9	11.8461	1846
1-Chloroheptane	629-06-1	11.8455	1847
n-Propyl Nitrate	627-13-4	11.8454	1848
Isobutyl Laurate	37811-72-6	11.8454	1849
4-Bromo-1-Pentene	31950-56-8	11.8452	1850
Iodo-4,4,4-Trifluorobutane	461-17-6	11.8451	1851
Dimethylpentylamine	26153-88-8	11.8446	1852
Ethyl 2-Bromo-2,3,3,3-Tetrafluoropropionate	10186-73-9	11.8445	1853
1,1-Dimethylpropyl Formate	757-88-0	11.8445	1854
1,2-Dimethoxypropane	7778-85-0	11.8442	1855
Methyl 1-Ethylpropyl Ether	36839-67-5	11.8441	1856
3-Undecyne	60212-30-8	11.844	1857
1-Ethoxy-2-Methoxyethane	5137-45-1	11.8439	1858
Methyl Propyl Ether	557-17-5	11.8438	1859
(E)-2-Hexen-1-Al Propylene Glycol Acetal	94089-21-1	11.8432	1860
5,5-Dimethyl-1-Hexanol	E14148	11.8432	1861
2,3,4,5,6-Pentafluorotoluene	771-56-2	11.8425	1862
Dimethylhexylamine	4385-04-0	11.8422	1863
Isobutyl Undecylenate	5421-27-2	11.8421	1864
Octyl 2-Methyl Butyrate	29811-50-5	11.8421	1865
1-Bromobutane	109-65-9	11.8414	1866
Herbal Acetal	54546-26-8	11.8414	1867
Hexanal Dihexyl Acetal	33673-65-3	11.8412	1868
Ethyl Cyclohexane Propionate	10094-36-7	11.8406	1869
Prenyl Formate	68480-28-4	11.8405	1870
Tetrahydrogeranyl Acetone	1604-34-8	11.8404	1871
Ethylene Glycol Mono Ethyl Ether Acrylate	106-74-1	11.8399	1872
1,5-Dimethylcyclopentene	16491-15-9	11.8398	1873
1-Bromo-3,3-Dimethylbutane	1647-23-0	11.8398	1874
1,2-Dibromo-1,1,2,3,3,3-Hexafluoropropane_x000B_(F-216Ab2)	661-95-0	11.8395	1875
Citronellyl Valerate	7540-53-6	11.839	1876
Decyl Mercaptan	143-10-2	11.8389	1877
Grapefruit Octenone	2550-11-0	11.8389	1878
3-Methyl Thiopropyl Isovalerate	84559-98-8	11.8388	1879
Ethylene Glycol Butyl Ethyl Ether	4413-13-2	11.8374	1880
Diisobutyl Carbinyl Acetate	10250-45-0	11.837	1881
N-Methylcyclohexylamine	100-60-7	11.8368	1882
Cyclohexyl Ethyl Acetate	21722-83-8	11.8364	1883
(Z)-8-Tetradecen-1-Al	169054-69-7	11.8363	1884
Rhodinyl Isobutyrate	138-23-8	11.8358	1885
1-Nitrobutane	627-05-4	11.8351	1886
Diheptyl Ether	629-64-1	11.8351	1887
Ethyl Propyl Ether	628-32-0	11.835	1888
1-Chloro-3-Methylbutane	107-84-6	11.8348	1889
Dimethylethylamine	598-56-1	11.8346	1890
Dimethyl-Propylamine	926-63-6	11.8344	1891
4,4-Dimethylcyclopentene	19037-72-0	11.8344	1892
2-Pentyl-1-Buten-3-One	63759-55-7	11.8337	1893
Propanedioic Acid, Methyl-, Diethyl Ester	609-08-5	11.8336	1894
Cyclohexyl Vinyl Ether	2182-55-0	11.8333	1895
2-Bromo-4-Methylpentane	30310-22-6	11.8332	1896
1-Hepten-3-ol	4938-52-7	11.8332	1897
8-Nonen-2-One	5009-32-5	11.833	1898
3-Mercaptoheptyl Acetate	548774-80-7	11.8327	1899
2,2-Dimethylpropyl Formate	23361-67-3	11.8326	1900
Di-n-Propyl Ether	111-43-3	11.8325	1901
Isopropyl Ether	108-20-3	11.8325	1902
Di(2-Ethylhexyl)Adipate	103-23-1	11.8323	1903
Campholene Acetate	36789-59-0	11.8321	1904
Cyclohexanone Diethyl Acetal	1670-47-9	11.8321	1905
1,1-Dichloropentane	820-55-3	11.8321	1906
2-Ethyl-1,3-Butadiene	3404-63-5	11.8319	1907
Ethyl Isopentyl Ether	628-04-6	11.8318	1908
Trans-1-Chloro-3-Methyl-1-Butene	66213-68-1	11.8316	1909
1-Chlorooctane	111-85-3	11.8315	1910
Ethylene Glycol Butyl Methyl Ether	13343-98-1	11.8314	1911
4,4-Dimethyl-2-Thiapentane	6079-57-8	11.8314	1912
Cyclohexyl Butyrate	1551-44-6	11.8311	1913
1,1-Dichloro-3-Methylbutane	625-66-1	11.8309	1914
Dipropyl Amine	142-84-7	11.8309	1915
1,1-Diallyloxyethane	20682-69-3	11.8308	1916
1-Fluoroheptane	661-11-0	11.8308	1917
Diisopentylamine	544-00-3	11.8305	1918
N-Methylpiperidine	626-67-5	11.8305	1919
1-Chloro-2-Ethylbutane	4737-41-1	11.8305	1920
(E)-2-Tridecen-1-Al	7069-41-2	11.8287	1921
2-Tridecen-1-Al	7774-82-5	11.8287	1922
Magnolia Decadienal	71077-31-1	11.8287	1923
Melon Heptenal Propylene Glycol Acetal	74094-63-6	11.8284	1924
Dioctyl Adipate	123-79-5	11.8281	1925
3-Methylcyclohexene	591-48-0	11.8278	1926
4-Methyl-2-Pentyne	21020-27-9	11.8278	1927
1,1-Dichlorobutane	541-33-3	11.8278	1928
Citronellyl Ethyl Ether	69929-16-4	11.8274	1929
4-Octyne	1942-45-6	11.8272	1930
2,3-Dimethyl-2-Butene	563-79-1	11.8267	1931
2-Ethylhexylthioglycolate	7659-86-1	11.8266	1932
3-Chloropentane	616-20-6	11.8264	1933
2-Chloropentane	625-29-6	11.8264	1934
3-Chloro-2-Methyl-1-Butene	5166-35-8	11.8264	1935
2-Undecyne	60212-29-5	11.8262	1936
Acetaldehyde Hexyl Isoamyl Acetal	233665-90-2	11.8261	1937
5-Methyl-3-Thiahexane	1613-45-2	11.8255	1938
Ethyl 2-Cyclohexyl Propionate	2511-00-4	11.8254	1939
Trans-2-Octene	13389-42-9	11.8253	1940
Isodihydrolavandulal	35158-25-9	11.825	1941
1,2-Dimethylcyclopentene	765-47-9	11.8248	1942
2,2-Dichloro-3-Methylbutane	17773-66-9	11.8246	1943
Artemisyl Acetate	3465-88-1	11.8243	1944
2-Bromo-2-Methylpropane	507-19-7	11.8242	1945
(E)-6-Methyl-3-Hepten-2-One	20859-10-3	11.8235	1946
3,3-Dimethylcyclopentene	58049-91-5	11.8235	1947
3-Ethyl-2-Pentene	816-79-5	11.8233	1948
1,1-Dichloro-2-(Difluoromethoxy)-1,2,2-Trifluoroethane	NA22337	11.8229	1949
Tert-Nonyl Mercaptan	25360-10-5	11.8225	1950
Benzene, 1,2,5-Trifluoro-3-(Trifluoromethyl)-	392-91-6	11.8223	1951
n-Butyl Propionate	590-01-2	11.8221	1952
Citronellyl Isovalerate	68922-10-1	11.8218	1953
(±)-4-Ethyl Octanal	58475-04-0	11.8217	1954
2-Chlorohexane	638-28-8	11.8217	1955
1,3-Dimethylcyclopentene	62184-82-1	11.8216	1956
Vinyl Isopropyl Ether	926-65-8	11.8214	1957
5-Methyl-2-Thiahexane	13286-90-3	11.8213	1958
3-Methyl-2-Thiahexane	13286-91-4	11.8213	1959
4-Methyl-2-Thiahexane	15013-37-3	11.8213	1960
Rhodinyl Isovalerate	7778-96-3	11.8211	1961
1,1,2-Trifluoro-1-Chloro-2-Bromoethane	354-20-1	11.8206	1962
Green Cyclopropionate	188570-78-7	11.8206	1963
3-Bromohexane	3377-87-5	11.8204	1964
Undecyl Mercaptan (1-Undecanethiol)	5332-52-5	11.82	1965
2-Undecanethiol	62155-02-6	11.82	1966
Ethyl Propyl Sulfide	4110-50-3	11.8194	1967
Cis-1-Fluoro-1-Heptene	28028-91-3	11.8191	1968
Trans-1-Fluoro-1-Heptene	28028-92-4	11.8191	1969
1,4-Dimethylcyclopentene	19550-48-2	11.8191	1970
Ethyl Butyl Ketone	106-35-4	11.8187	1971
Isodecanal	1321-89-7	11.8184	1972
4-Nonanone	4485-09-0	11.8183	1973
3-Decanone	928-80-3	11.8183	1974
Green Hexanal	5435-64-3	11.8178	1975
Methylethylbutylamine	66225-40-9	11.8175	1976
1,2,2-Trichloro-1,1-Difluoroethane	354-21-2	11.8172	1977
Ethyl Butyl Sulfide	638-46-0	11.8168	1978
Triethyl Borate	150-46-9	11.8167	1979
Cis-2,3,3,4,4,5-Hexafluorotetrahydrofuran	24280-78-2	11.8167	1980
Trans-2,2,3,4,5,5-Hexafluorotetrahydrofuran	24280-79-3	11.8167	1981
2-Methyl-1,4-Pentadiene	763-30-4	11.8165	1982
1-Chloro-2-Methylbutane	616-13-7	11.8164	1983
2-Methyl Butyl Decanoate	55195-23-8	11.8162	1984
Prenyl Senecioate	72779-06-7	11.8161	1985
4-Methyl-2-Hexanone	105-42-0	11.8159	1986
Trans-1-Chloro-1-Heptene	53268-67-0	11.8157	1987
Dihydrorose Oxide	13477-62-8	11.8156	1988
Methyl sec-Butyl Ether	6795-87-5	11.8156	1989
5-Methyl-1-Hexyne	2203-80-7	11.8155	1990
Dodecyl Butanoate	3724-61-6	11.8151	1991
Acetaldehyde Ethyl Isopropyl Acetal	25334-93-4	11.8147	1992
Vanilla Carboxylate	4630-82-4	11.8144	1993
1,2-Hexadiene	592-44-9	11.8144	1994
Adoxal	141-13-9	11.8141	1995
Acetic Acid, Cyclohexyl Ester	622-45-7	11.8141	1996
Methyl 5-Acetoxyhexanoate	35234-22-1	11.814	1997
Citronellyl Octanoate	72934-05-5	11.8138	1998
Methyldiethylamine	616-39-7	11.8137	1999
[truncated: 3,633 more rows]
